# Supplementary material for: Identification and Characterization of Novel Renal Sensory Receptors
Source: PLoS One. 2014 Oct 23;9(10):e111053. doi: 10.1371/journal.pone.0111053 (PMC4207771; doi:10.1371/journal.pone.0111053)
Supplement: Table S1 — Nucleotide sequences of the primers used to screen cDNA synthesized from mouse whole kidney. Sequences of both the forward and reverse primers used to screen whole kidney cDNA in our RT-PCR approach along with their expected size bands. (XLSX) [file pone.0111053.s002.xlsx]

## Sheet: Screening primers
	Mouse Olfr	Expected Band size	Forward Primer	Reverse Primer
	545	451	GCCTCGCGGGTTCGCTTCTG	AGGGGCCTGCACTCAGGAATGAC
	691	238	TCGTGGGGGAGTCGGCCATC	AAGCGGGCCACCCCAATGTG
	693	506	AGGCCAAGCATCTGCTGGCT	AGGACTCTCTTCAAAGCCCCACTG
	2	500	TGGCAGCTGGATCCTGGGCT	GCCTTGGGCCAGGTGCAGAG
	49	458	TGCCTGTGAGCTGCAGGTGC	TTGGGCCACAGAACGGCTGC
	50	347	AGGGCTCCCCATTCAGCCAGA	GCAGAGGGTGGCAGATGGCC
	56	639	TCTTCTCCCAGAGCCAGACTGACCT	AGTGCATACGGAGCACAGCCC
	62	506	GCTGCGTGGGTCACTGGTAGC	TGCTGCCCACTACCTTGAGGAAAG
	69	356	GGCATCCTCCTGGCCATGGC	TGGGGCAGCTGGAAGACCGT
	73	690	TCACAGTGGGGCTGTGTTCACCC	TTGCGGCGTCCACTTGCTGAC
	74	305	TGGGATCCTACGCATGGGGGT	GGCTGCCAGATGGGATGCACA
	154	728	ACAGGTTGATCCACAGGAATGATGC	GCTTTGCGCCTCCCATCAGCA
	151	685	GCCAGAGCTCCAGCTACCCCT	GCCCACAGCTGCAAAGTGGGA
	480	141	GCCCTCAGCTTCACACCCCC	CCACACAGCCAGCCACAGGG
	544	268	CAGTGGTGGTGCTGGCCTCG	ACCAGCAGGTGGGAGCCACA
	547	619	CTCTGCATGCTGGTGGGGGC	GGATGTGGCGCCCGAACCTC
	586	397	TTGGTTGGGTTCCCAGGGATGGA	GCCCGATTTGAAGGACCCTGGC
	599	316	GCTGTAGTCAAGCTGGCGGCA	GGTTAAGGGCCGGGGGCAGA
	642	233	AGTCTGGAGCACTGGCTGGCT	GCCAGGCAAGCATCGAAGGC
	653	128	TGGCATGCGTGACTCGTGGC	GGCGAGCTTGGCTATGCCCA
	661	356	TGTGGACGTGGGTCTGGCAACT	GGCTAGTGACCCCAAGGTTAGAGCA
	672	571	TGTCACCAGGCAACAGCTCATGG	CATGCCAGTCGAGCAATGCCCA
	677	304	TCCGGGAGATCAGTTTCGGGGG	GCACAAGCTAATCGGGCCAGACC
	683	600	TCCTCCTGGCCATGGGAGCC	TGGCCACAGCTCCCTCTGCT
	690	299	ACGCACCCTCCATGAGCCCA	TCCGTCCCCAGATGGCCAGG
	744	160	ACTCTGGTCCTAGCAGCTGTATTGA	TCTGCATCCCAGCTTCATGCTCA
	749	343	TACCTGGCCATTTGCCGCCC	CCTTTCGTCGGCCAGCTGCA
	992	580	TCCTGGCTGCTATGGCTGTCGA	TTGTTTCCTATGTGCCTCAGGGCT
	Mouse Olfr	Predicted Rat IMCD/ Human OR Homologue	Expected Band size	Forward Primer	Reverse Primer
	99		455	CGCTATCTGTCATCCACTGCGC	CAGCAGCTACCACCTCCTCAGAGG
	705		229	GGCTTATGGTGGCCACATCATGGA	TAGGAGGCCAGGATGGCAGCA
	275	Olr841 (Rat)	259	GGCTGCCTCACTGCCTTGGT	AGGCTTTGCTTCGGCCATCCA
	323	Olr1432 (Rat)	78	GACAGGGGTGGGTACGGGCT	TGGTTGATGCGGTTGGGCCC
	518	Olr282 (Rat)	102	CTCCACTGCAGCAACAAGAGGGC	GCCCCAAACATCTGCCCTTGGAG
	582	Olr74 (Rat)	252	GAGGGCTGCTGTGGGTGAGC	GGCGAGCTTCACCTGAGGGC
	993	Olr440 (Rat)	100	GGCAGCTATGGCAGTGGACCG	GGAGCCAGCTACCATCTGGATGC
	1415	Olr1344 (Rat)	333	ACTTCTCTACTGCAGAGCTGG	TCACAGCATCCTTAAACTCTTTG
	1510	Olr1641(Rat)	117	TGCTCATGAATGGGAAGTTGTGCAC	GGTTGGGCCCACAGTAGGGCA
	1511	Olr1641(Rat)	236	CCTGTGCTCATGAATGGGAAG	AAGCAACTGGCAGCCACTAC
	31	OR2T1(Human)	349	CGGTGATGTATGTGTGCTGC	CGCTGAGAACTCCCGATCTT
	1426		625	ATTTTCCTTGGCCTGACCCA	TGACTGTGTATGACACCACCAA
	TASTE RCEPTORS
	Mouse tasr		Expected Band size	Forward Primer	Reverse Primer
	Tas2r104		454	ACGTGGCTAGCTTCCTTTCC	TAGTGGCTTGCTTCAGCTCC
	Tas2r105		154	GGCAGAAGGCATCCTCCTTT	CCTGGAAGTTGCTAAGCCGA
	Tas2r106		651	TTGCCTCTGATGCCCACATT	GTGCCTTCAAAGAAGCCTGC
	Tas2r107		769	AGGCTGTGCTCGGAGTTTTA	CAGGGATAGAGGCATGTGGC
	Tas2r108		577	AGTCGCAGAATTGCCTCTCC	GCCTCATAGCACCCATGTGA
	Tas2r109		579	AACGGATTCACAGCCTTGGT	ATGCTGCTGCATCCTCTTGT
	Tas2r110		80	AGGTCAATGCCAAACCACCT	CAGCAGGAAGGAGAACCCTG
	Tas2r113		684	TGGATCAAATCCGCACTGCT	TTCCCAGAGCCCAGACAAAC
	Tas2r114		254	ACATCGCAGGCAGATGGAAT	ACTGCTTCAGCCGACTGTTT
	Tas2r115		231	CAGACTGTGGTTGCCTTCCT	GGTTTTCTCACGCTTGCACC
	Tas2r116		496	GGCCATCTCCAGAATTGCAC	ATGGGCACTGTGTTGCATCT
	Tas2r118		130	CCAACGCAAGTCACCATCTTC	CCACCGGTGACAGTCTTTGA
	Tas2r119		493	AGAAAATGGCCCCACTGGAT	TGGTTCCACAGGGAGGACAA
	Tas2r120		529	CTTGGCTGGGGACCATACTG	TGACCTGCTGGGTAGAAGGA
	Tas2r121		299	CAGTCTCTGGCTTGCCACTAT	GGGCCACTGTGAATGGTGTT
	Tas2r122		124	ATTGCTGGTGCCTCTCTCAG	TGATGCACGTTGTACAGGCT
	Tas2r123		697	TTCTGGGTAGTCAACAGCCATT	ACTGGCACCTTAGACAAGGC
	Tas2r124		280	TCTGCACAGTCTCTCCACCA	AAGCCAGAGACTGAAGTGGC
	Tas2r125		173	TGCACATGGTAGTGGCCTTT	CCTCAGCTGGCTGTTTCTCA
	Tas2r126		95	TTGAGTACTCCGGGAGCCTT	GACGCTGAGCCAGGTACAAA
	Tas2r129		248	AGATGTCCTTGCAGATGCCC	TCTGCTTCAGCCACGATAGC
	Tas2r130		277	TGCTTGTAGCTGTTGGTGAGG	CAGGTGGCAAACCAGACACT
	Tas2r131		566	TTGGACTGGCAAACTGCTCT	AATCAGGTCAAGGCTTCGGG
	Tas2r134		171	CAGCACCCAGGCTCACATTA	GTGGAATGCAGTGAGATGCC
	Tas2r135		288	GAGTGGCCATCAACCTTGGA	GCAGAACTGAGTACCAGCGT
	Tas2r136		430	GGGCAACTTGACTGGGAAGA	CAGCCAGAACCTTGCTCTCA
	Tas2r137		639	ACAAGCAAGGATCAGGGTGG	CAGAAGGTAGGCAACCAGGG
	Tas2r138		783	GCAGCCCTTGAACAACTGTG	TCTATGGCCCTCCTCAGCTT
	Tas2r139		430	GGCTCAACCCAGCAACTACT	CCACAGAAGCCAGGGCATTA
	Tas2r140		603	GGCCATCTCCAGACTTGCTT	GATTGCATGACAAGTGCCAGA
	Tas2r143		262	GGCAGCTGACATGATTGTGG	CAGCAGCCTGGGAACTAACT
	Tas1r1		416	GCTCGCCCAAGCAAGGGACAG	GCATCCTTGGGTCACCCGCC
	Tas1r2		557	GTTCCGAGTGCGCCACGACA	CCGGCGGACAGTCCACACAC
	Tas1r3		703	CCAGCCTGGCCGCTACAACC	ACGCCTCCACAGGGTGCTGA
	PkD2L1		208	CTGTCGGAGCATCAGAGGAC	CGGATGGGGTGTGTAGGAAC
	PKD1L3		357	ACTCTCCCCTGGGAGTCATC	CCCCTGCACTGATCCCAAAT
	GNAT3		343	ACTGCCCAGCCACTAACATC	TTGTTCTTGGTCCTCTCGGC
	GPCR		Expected Band size	Forward Primer	Reverse Primer
	GAPDH		832	GCGAGACCCCACTAACATCA	GAGTTGGGATAGGGCCTCTCTT
	peptidylprolyl isomerase A (Ppia)		223	TGCCAGGGTGGTGACTTTAC	TGCCTTCTTTCACCTTCCCAA
	phosphoglycerate kinase 1 (Pgk1)		145	AAGTCCTTCCTGGGGTGGAT	GTGCCACATCTCAGCCACTA
	ubiquitin C (Ubc)		87	GAGTCGCCCGAGGTCACAG	CGTCTCTCTCACGGAGTTGTT
	Calmodulin Receptor 1 (Calm1)		520	CTGGCATCCTGCTTTAGCCT	GTGGGTCAGTTGGGACACAT
	beta-2 microglobulin (B2m)		471	TAAGCATGCCAGTATGGCCG	AGAAGTAGCCACAGGGTTGG
	parathyroid hormone 1 receptor (Pth1r)		720	GGCCTGAATTGGAGACACCT	TGAGGCACTCGCTGTAGTTG
	tyrosine 3-monooxygenase/tryptophan 5-monooxygenase activation protein, zeta polypeptide (Ywhaz)		338	ACGCTCCCTAACCTTGCTTC	GGAAGCGGCCTTAGACCTTT
	Calmodulin Receptor 2 (Calm2)		621	ACAACAAAGGAGCTGGGGAC	AGATGTGCAGACGGGCTTAG
	Gpr137b		310	TCATCTATGCGCAGCTCTGG	GAGGCCAGGTAGAGGGGTAA
	transmembrane 7 superfamily member 3 precursor (Tm7sf3)		265	TGGGACTTTCTTCACGCCTC	TCTAATGACAGCCCCTCGGA
	Angiotensin II receptor type 1a (Agtr1a)		572	GTTGGAACCTGCGGAGTAGC	GTCAGCCAGGGCGAGATTTA
	secreted frizzled-related protein 1 (Sfrp1)		368	GTGCCAACAGCCTCACTTTG	TCAGGCAGGCAGCGATTTTA
	prostaglandin E receptor 3 (subtype EP3) (Ptger3)		425	CCAGTGCACTCTGCTGCTAT	ACACTGTCATGGTTAGCCCG
	transferrin receptor (Tfrc)		428	GTGCGGAAGGAAGTGACGTA	ATAGCCCAGGTAGCCACTCA
	hypoxanthine guanine phosphoribosyl transferase (Hprt)		351	GATCAGTCAACGGGGGACAT	CAACTTGCGCTCATCTTAGGC
	frizzled homolog 4 (Drosophila) (Fzd4)		280	GTGGCATGTGCCTTTCAGTC	TACAAGCCAGCATCGTAGCC
	arginine vasopressin receptor 2 (Avpr2)		566	GCTACTGGATGACCGAGACC	CCACAAACACCATCAAGGCG
	polymerase (RNA) II (DNA directed) polypeptide A (Polr2a)		463	AGGTCTCATTGACACGGCTG	GCGAGGGTTGATGTGGAAGA
	Gprc5c		920	ATTAGTCGGGGACTGATCCTGA	GCCGGACTTCTCTACCTGTG
	Gpr56		722	TGCTGCCTGGGCTCTATCTAC	CTTGTGTGGGGCATTGTGGAA
	Gpr116		944	CGTAGTCCGGGTTACATCGG	TGCAGTGGTAGGTTCCGTTC
	Gpr48		793	CAACTGGCTGGTAACGACCT	ATAAGTCCAGAGTCCGCAGC
	Gpr137		593	CCAGAGTGACGGGTCTAGGG	AACACCACCTGCACAAAGTAG
