# Supplementary material for: Identification and Characterization of Novel Renal Sensory Receptors
Source: PLoS One. 2014 Oct 23;9(10):e111053. doi: 10.1371/journal.pone.0111053 (PMC4207771; doi:10.1371/journal.pone.0111053)
Supplement: Table S2 — List of all ligands used to screen Olfr691, Olfr99, Olfr545, Olfr693 and Olfr31 in the dual-luciferase assay. ‘+’ or ‘–‘ in each column indicates if the olfactory receptor responded or had no effect to that specific chemical. (XLSX) [file pone.0111053.s003.xlsx]

## Sheet: Sheet1
LIGANDS	Olfr691	Olfr545	Olfr99	Olfr31	Olfr693
(+)-Limonene	-	-	-	-	-
(+)Dihydrocarvone	-	-	-	-	-
(R)-1-Octen-3-ol	-	-	-	-	-
1-Heptanol	-	-	-	-	-
1-methyl-1-propanethiol	-	-	-	-	-
1-octanol	-	-	-	-	-
1-Octen-3-one	-	-	-	-	-
1,2-ethanedithiol	-	-	-	-	-
1,2,4 trifluorobenzene	-	-	-	-	-
1,3-Dimethoxybenzene	-	-	-	-	-
1,4-butanedithiol	-	-	-	-	-
1,4-cyclohexanedione	-	-	-	-	-
1,6-hexanedithiol	-	-	-	-	-
16-hexadecanolide	-	-	-	-	-
2-cumaranon	-	-	-	-	-
2-ethylhexanoate	+	-	-	-	-
2-Heptanol	-	-	-	-	-
2-heptanone	-	-	-	-	-
2-Methyl-4-propyl-1,3-oxathiane	-	-	-	-	-
2-methylbutyrate	+	-	-	-	-
2-methylfuran	-	-	-	-	-
2,3-butanediol	-	-	-	-	-
2,3-hexadione	-	-	-	-	-
2,5-Dimethylthiophene	-	-	-	-	-
2,6-Dimethylpyrazine	-	-	-	-	-
3-methyl-1-butanol	-	-	-	-	-
3-octanone	-	-	-	-	-
4-methylvaleric acid	-	-	-	-	-
4-pentenoic acid	+	-	-	-	-
4-tert-butylcyclohexanol	-	-	-	-	-
acetic acid	-	-	-	-	-
allyl sulfide	-	-	-	-	-
amyl acetate	-	-	-	-	-
Amylhexanoate	-	-	-	-	-
Anisole	-	-	-	-	-
benzaldehyde	-	-	-	-	-
benzoate	+	-	-	-	-
butyrate	+	-	-	-	-
caffeine	-	-	-	-	-
Camphor	-	-	-	-	-
caproate	+	-	-	-	-
Carvone	-	-	-	-	-
cinnamaldehyde*	-	-	-	-	-
citric acid	-	-	-	-	-
crotonic acid	+	-	-	-	-
cycloheptanol	-	-	-	-	-
Cyclohexanecarboxylic acid	-	-	-	-	-
cyclohexanone	-	-	-	-	-
Deoxyxholic acid	-	-	-	-	-
dodecanoic acid	-	-	-	-	-
Essential aminoacid mix	-	-	-	-	-
estradiol	-	-	-	-	-
ethyl benzoate	-	-	-	-	-
eugenol	-	-	-	-	-
Geraniol	-	-	-	-	-
heptanoate	+	-	-	-	-
Isobutyraldehyde	-	-	-	-	-
isobutyrate	+	-	-	-	-
isocaproate	+	-	-	-	-
isovaleric acid	+	-	-	-	-
l-glutamate	-	-	-	-	-
l-valine	-	-	-	-	-
lactic acid	-	-	-	-	-
linalool	-	-	-	-	-
Linalyl acetate	-	-	-	-	-
Lyral	-	-	-	-	-
Malonate	-	-	-	-	-
musk ketone	-	-	-	-	-
Myrtenal	-	-	-	-	-
n-valeraldehyde	-	-	-	-	-
nerolidol*	-	-	-	-	-
Non-essential aminoacid mix	-	-	-	-	-
nonanal	-	-	-	-	-
nonanoic acid	-	-	-	-	-
nopinone	-	-	-	-	-
norcamphor	-	-	-	-	-
octanoic acid	+	-	-	-	-
omega-pentadecalactone	-	-	-	-	-
Oxalate	-	-	-	-	-
phenyl ethyl isobutyrate	-	-	-	-	-
propionate	+	-	-	-	-
Pyruvaldehyde	-	-	-	-	-
sebacic acid	-	-	-	-	-
Sodium Sulfide	-	-	-	-	-
Succinate	-	-	-	-	-
trans-2-octen-1-ol*	-	-	-	-	-
triethanolamine	-	-	-	-	-
Trimethylamine N-oxide	-	-	-	-	-
Uric acid	-	-	-	-	-
valerate	+	-	-	-	-
valproate	+	-	-	-	-
All chemicals were tested individually. Screened at 500uM
*- tested also @ 100uM since 500uM was potent to cells.
