# Supplementary material for: Identification and Characterization of Novel Renal Sensory Receptors
Source: PLoS One. 2014 Oct 23;9(10):e111053. doi: 10.1371/journal.pone.0111053 (PMC4207771; doi:10.1371/journal.pone.0111053)
Supplement: Table S3 — Mouse Taqman GPCR array data. List of all the GPCRs screened in this study and their corresponding Ct values are listed. The average ΔCt ± SD values are also listed for each GPCR based on the data obtained from four independent runs. (XLSX) [file pone.0111053.s004.xlsx]

## Sheet: GPCR screen.sdm-Result Data
SDS 2.4 RQ Results	1.2
Filename	GPCR screen.sdm
Assay Type	RQ Study
EmbeddedFile	Omar Plate 1
Run DateTime	Tue Jul 03 15:29:31 EDT 2012
			Gene Classification	Number of Genes
			High Expression: 7.5≥ Avg CT	30
			Medium Expression: 7.5≤Avg CT≤12.5	95
			Low Expression: 12.5≤Avg CT≤20	175
			No Expression: 20<Avg CT	80
			Total	380
#	Status	Sample	Detector	Task	Ct	∆Ct	Avg ∆Ct	S.D.
3	Analyzed	Sample03	18S-Hs99999901_s1	Endogenous Control	7.426	-8.909
2	Analyzed	Sample02	18S-Hs99999901_s1	Endogenous Control	8.303	-8.172
4	Analyzed	Sample04	18S-Hs99999901_s1	Endogenous Control	8.323	-8.188
1	Analyzed	Sample01	18S-Hs99999901_s1	Endogenous Control	8.865	-8.05	-8.32975	0.391054
11	Analyzed	Sample03	Actb-Mm00607939_s1	Target	16.335	0
10	Analyzed	Sample02	Actb-Mm00607939_s1	Target	16.475	0
12	Analyzed	Sample04	Actb-Mm00607939_s1	Target	16.511	0
9	Analyzed	Sample01	Actb-Mm00607939_s1	Target	16.915	0	0	0
14	Analyzed	Sample02	Adcyap1r1-Mm00431683_m1	Target	28.94	12.465
13	Analyzed	Sample01	Adcyap1r1-Mm00431683_m1	Target	29.486	12.571
15	Analyzed	Sample03	Adcyap1r1-Mm00431683_m1	Target	29.773	13.438
16	Analyzed	Sample04	Adcyap1r1-Mm00431683_m1	Target	29.94	13.429	12.9758	0.530345
18	Analyzed	Sample02	Admr-Mm01946034_s1	Target	25.953	9.478
17	Analyzed	Sample01	Admr-Mm01946034_s1	Target	25.977	9.062
19	Analyzed	Sample03	Admr-Mm01946034_s1	Target	26.81	10.475
20	Analyzed	Sample04	Admr-Mm01946034_s1	Target	26.949	10.438	9.86325	0.705926
22	Analyzed	Sample02	Adora1-Mm01308023_m1	Target	26.478	10.003
23	Analyzed	Sample03	Adora1-Mm01308023_m1	Target	26.522	10.187
21	Analyzed	Sample01	Adora1-Mm01308023_m1	Target	26.574	9.659
24	Analyzed	Sample04	Adora1-Mm01308023_m1	Target	26.977	10.466	10.0787	0.338432
26	Analyzed	Sample02	Adora2a-Mm00802075_m1	Target	28.673	12.198
25	Analyzed	Sample01	Adora2a-Mm00802075_m1	Target	28.982	12.067
27	Analyzed	Sample03	Adora2a-Mm00802075_m1	Target	29.19	12.855
28	Analyzed	Sample04	Adora2a-Mm00802075_m1	Target	29.498	12.987	12.5267	0.461528
30	Analyzed	Sample02	Adora2b-Mm00839292_m1	Target	27.467	10.992
29	Analyzed	Sample01	Adora2b-Mm00839292_m1	Target	27.853	10.938
31	Analyzed	Sample03	Adora2b-Mm00839292_m1	Target	27.921	11.586
32	Analyzed	Sample04	Adora2b-Mm00839292_m1	Target	28.311	11.8	11.329	0.42986
35	Analyzed	Sample03	Adora3-Mm00802076_m1	Target	32.915	16.58
34	Analyzed	Sample02	Adora3-Mm00802076_m1	Target	33.081	16.606
33	Analyzed	Sample01	Adora3-Mm00802076_m1	Target	33.287	16.372
36	Analyzed	Sample04	Adora3-Mm00802076_m1	Target	33.643	17.132	16.6725	0.323738
39	Analyzed	Sample03	Adra1a-Mm00442668_m1	Target	25.309	8.974
40	Analyzed	Sample04	Adra1a-Mm00442668_m1	Target	25.769	9.258
38	Analyzed	Sample02	Adra1a-Mm00442668_m1	Target	26.293	9.818
37	Analyzed	Sample01	Adra1a-Mm00442668_m1	Target	26.963	10.048	9.5245	0.494728
42	Analyzed	Sample02	Adra1b-Mm00431685_m1	Target	28.797	12.322
41	Analyzed	Sample01	Adra1b-Mm00431685_m1	Target	28.95	12.035
43	Analyzed	Sample03	Adra1b-Mm00431685_m1	Target	28.977	12.642
44	Analyzed	Sample04	Adra1b-Mm00431685_m1	Target	29.638	13.127	12.5315	0.468057
46	Analyzed	Sample02	Adra1d-Mm01328600_m1	Target	29.851	13.376
45	Analyzed	Sample01	Adra1d-Mm01328600_m1	Target	29.957	13.042
47	Analyzed	Sample03	Adra1d-Mm01328600_m1	Target	30.053	13.718
48	Analyzed	Sample04	Adra1d-Mm01328600_m1	Target	30.352	13.841	13.4942	0.360006
50	Analyzed	Sample02	Adra2a-Mm00845383_s1	Target	29.149	12.674
49	Analyzed	Sample01	Adra2a-Mm00845383_s1	Target	29.413	12.498
51	Analyzed	Sample03	Adra2a-Mm00845383_s1	Target	29.496	13.161
52	Analyzed	Sample04	Adra2a-Mm00845383_s1	Target	29.959	13.448	12.9452	0.437003
55	Analyzed	Sample03	Adra2b-Mm00477390_s1	Target	23.564	7.229
56	Analyzed	Sample04	Adra2b-Mm00477390_s1	Target	23.966	7.455
54	Analyzed	Sample02	Adra2b-Mm00477390_s1	Target	24.342	7.867
53	Analyzed	Sample01	Adra2b-Mm00477390_s1	Target	24.723	7.808	7.58975	0.301551
59	Analyzed	Sample03	Adra2c-Mm00431686_s1	Target	29.597	13.262
58	Analyzed	Sample02	Adra2c-Mm00431686_s1	Target	29.716	13.241
57	Analyzed	Sample01	Adra2c-Mm00431686_s1	Target	29.969	13.054
60	Analyzed	Sample04	Adra2c-Mm00431686_s1	Target	30.616	14.105	13.4155	0.469079
63	Analyzed	Sample03	Adrb1-Mm00431701_s1	Target	28.455	12.12
64	Analyzed	Sample04	Adrb1-Mm00431701_s1	Target	28.962	12.451
62	Analyzed	Sample02	Adrb1-Mm00431701_s1	Target	29.086	12.611
61	Analyzed	Sample01	Adrb1-Mm00431701_s1	Target	29.367	12.452	12.4085	0.206508
67	Analyzed	Sample03	Adrb2-Mm02524224_s1	Target	25.786	9.451
68	Analyzed	Sample04	Adrb2-Mm02524224_s1	Target	25.984	9.473
66	Analyzed	Sample02	Adrb2-Mm02524224_s1	Target	27.911	11.436
65	Analyzed	Sample01	Adrb2-Mm02524224_s1	Target	27.975	11.06	10.355	1.04255
72	Analyzed	Sample04	Adrb3-Mm00442669_m1	Target	32.187	15.676
71	Analyzed	Sample03	Adrb3-Mm00442669_m1	Target	33.02	16.685
70	Analyzed	Sample02	Adrb3-Mm00442669_m1	Target	33.506	17.031
69	Analyzed	Sample01	Adrb3-Mm00442669_m1	Target	33.957	17.042	16.6085	0.643386
75	Analyzed	Sample03	Adrbk1-Mm00804778_m1	Target	24.001	7.666
76	Analyzed	Sample04	Adrbk1-Mm00804778_m1	Target	24.356	7.845
74	Analyzed	Sample02	Adrbk1-Mm00804778_m1	Target	24.558	8.083
73	Analyzed	Sample01	Adrbk1-Mm00804778_m1	Target	24.971	8.056	7.9125	0.195773
79	Analyzed	Sample03	Adrbk2-Mm00622037_m1	Target	27.447	11.112
78	Analyzed	Sample02	Adrbk2-Mm00622037_m1	Target	27.945	11.47
80	Analyzed	Sample04	Adrbk2-Mm00622037_m1	Target	27.974	11.463
77	Analyzed	Sample01	Adrbk2-Mm00622037_m1	Target	28.424	11.509	11.3885	0.185441
82	Analyzed	Sample02	Agtr1a-Mm01957722_s1	Target	22.655	6.18
83	Analyzed	Sample03	Agtr1a-Mm01957722_s1	Target	22.799	6.464
81	Analyzed	Sample01	Agtr1a-Mm01957722_s1	Target	22.852	5.937
84	Analyzed	Sample04	Agtr1a-Mm01957722_s1	Target	22.935	6.424	6.25125	0.244223
86	Analyzed	Sample02	Agtr1b-Mm02620758_s1	Target	32.786	16.311
85	Analyzed	Sample01	Agtr1b-Mm02620758_s1	Target	33.449	16.534
88	Analyzed	Sample04	Agtr1b-Mm02620758_s1	Target	33.941	17.43
87	Analyzed	Sample03	Agtr1b-Mm02620758_s1	Target	34.574	18.239	17.1285	0.884279
90	Analyzed	Sample02	Agtr2-Mm01341373_m1	Target	33.734	17.259
89	Analyzed	Sample01	Agtr2-Mm01341373_m1	Target	33.765	16.85
91	Analyzed	Sample03	Agtr2-Mm01341373_m1	Target	33.969	17.634
92	Analyzed	Sample04	Agtr2-Mm01341373_m1	Target	35.956	19.445	17.797	1.14437
94	Analyzed	Sample02	Agtrl1-Mm00442191_s1	Target	26.967	10.492
95	Analyzed	Sample03	Agtrl1-Mm00442191_s1	Target	27.421	11.086
93	Analyzed	Sample01	Agtrl1-Mm00442191_s1	Target	27.47	10.555
96	Analyzed	Sample04	Agtrl1-Mm00442191_s1	Target	27.916	11.405	10.8845	0.437473
6	Analyzed	Sample02	AI853548,Gpr17-Mm02619401_s1	Target	28.808	12.333
7	Analyzed	Sample03	AI853548,Gpr17-Mm02619401_s1	Target	28.931	12.596
5	Analyzed	Sample01	AI853548,Gpr17-Mm02619401_s1	Target	28.969	12.054
8	Analyzed	Sample04	AI853548,Gpr17-Mm02619401_s1	Target	29.217	12.706	12.4223	0.291134
99	Analyzed	Sample03	Avpr1a-Mm00444092_m1	Target	26.647	10.312
100	Analyzed	Sample04	Avpr1a-Mm00444092_m1	Target	26.719	10.208
98	Analyzed	Sample02	Avpr1a-Mm00444092_m1	Target	26.849	10.374
97	Analyzed	Sample01	Avpr1a-Mm00444092_m1	Target	26.946	10.031	10.2312	0.150043
101	Analyzed	Sample01	Avpr1b-Mm01700416_m1	Target	40	23.085
102	Analyzed	Sample02	Avpr1b-Mm01700416_m1	Target	40	23.525
103	Analyzed	Sample03	Avpr1b-Mm01700416_m1	Target	40	23.665
104	Analyzed	Sample04	Avpr1b-Mm01700416_m1	Target	40	23.489	23.441	0.24918
107	Analyzed	Sample03	Avpr2-Mm01193534_g1	Target	23.628	7.293
106	Analyzed	Sample02	Avpr2-Mm01193534_g1	Target	23.805	7.33
108	Analyzed	Sample04	Avpr2-Mm01193534_g1	Target	23.935	7.424
105	Analyzed	Sample01	Avpr2-Mm01193534_g1	Target	23.94	7.025	7.268	0.171128
110	Analyzed	Sample02	B2m-Mm00437762_m1	Target	20.501	4.026
111	Analyzed	Sample03	B2m-Mm00437762_m1	Target	20.823	4.488
109	Analyzed	Sample01	B2m-Mm00437762_m1	Target	20.953	4.038
112	Analyzed	Sample04	B2m-Mm00437762_m1	Target	20.967	4.456	4.252	0.254417
116	Analyzed	Sample04	Bai1-Mm00558144_m1	Target	35.624	19.113
114	Analyzed	Sample02	Bai1-Mm00558144_m1	Target	35.95	19.475
115	Analyzed	Sample03	Bai1-Mm00558144_m1	Target	36.832	20.497
113	Analyzed	Sample01	Bai1-Mm00558144_m1	Target	40	23.085	20.5425	1.79345
117	Analyzed	Sample01	Bai2-Mm00557365_m1	Target	34.379	17.464
119	Analyzed	Sample03	Bai2-Mm00557365_m1	Target	34.539	18.204
120	Analyzed	Sample04	Bai2-Mm00557365_m1	Target	34.771	18.26
118	Analyzed	Sample02	Bai2-Mm00557365_m1	Target	34.948	18.473	18.1002	0.439712
122	Analyzed	Sample02	Bai3-Mm00657451_m1	Target	31.974	15.499
121	Analyzed	Sample01	Bai3-Mm00657451_m1	Target	32.516	15.601
123	Analyzed	Sample03	Bai3-Mm00657451_m1	Target	33.252	16.917
124	Analyzed	Sample04	Bai3-Mm00657451_m1	Target	33.957	17.446	16.3657	0.967284
128	Analyzed	Sample04	Bdkrb1-Mm00432059_s1	Target	31.78	15.269
127	Analyzed	Sample03	Bdkrb1-Mm00432059_s1	Target	31.9	15.565
125	Analyzed	Sample01	Bdkrb1-Mm00432059_s1	Target	31.984	15.069
126	Analyzed	Sample02	Bdkrb1-Mm00432059_s1	Target	32.548	16.073	15.494	0.436475
131	Analyzed	Sample03	Bdkrb2-Mm00437788_s1	Target	31.673	15.338
130	Analyzed	Sample02	Bdkrb2-Mm00437788_s1	Target	31.831	15.356
132	Analyzed	Sample04	Bdkrb2-Mm00437788_s1	Target	31.994	15.483
129	Analyzed	Sample01	Bdkrb2-Mm00437788_s1	Target	32.91	15.995	15.543	0.308166
136	Analyzed	Sample04	Blr1-Mm00432086_m1	Target	31.536	15.025
135	Analyzed	Sample03	Blr1-Mm00432086_m1	Target	31.55	15.215
134	Analyzed	Sample02	Blr1-Mm00432086_m1	Target	31.894	15.419
133	Analyzed	Sample01	Blr1-Mm00432086_m1	Target	32.453	15.538	15.2993	0.226313
138	Analyzed	Sample02	C3ar1-Mm02620006_s1	Target	28.964	12.489
137	Analyzed	Sample01	C3ar1-Mm02620006_s1	Target	29.303	12.388
139	Analyzed	Sample03	C3ar1-Mm02620006_s1	Target	29.707	13.372
140	Analyzed	Sample04	C3ar1-Mm02620006_s1	Target	29.94	13.429	12.9195	0.557425
142	Analyzed	Sample02	C5ar1-Mm00500292_s1	Target	29.066	12.591
141	Analyzed	Sample01	C5ar1-Mm00500292_s1	Target	29.343	12.428
143	Analyzed	Sample03	C5ar1-Mm00500292_s1	Target	29.522	13.187
144	Analyzed	Sample04	C5ar1-Mm00500292_s1	Target	29.97	13.459	12.9162	0.487189
148	Analyzed	Sample04	Calcr-Mm00432271_m1	Target	29.911	13.436
147	Analyzed	Sample03	Calcr-Mm00432271_m1	Target	29.935	13.02
146	Analyzed	Sample02	Calcr-Mm00432271_m1	Target	30.644	14.309
145	Analyzed	Sample01	Calcr-Mm00432271_m1	Target	31.676	15.165	13.9825	0.953935
150	Analyzed	Sample02	Calcrl-Mm00516986_m1	Target	26.025	9.514
149	Analyzed	Sample01	Calcrl-Mm00516986_m1	Target	26.505	10.17
151	Analyzed	Sample03	Calcrl-Mm00516986_m1	Target	26.734	10.259
152	Analyzed	Sample04	Calcrl-Mm00516986_m1	Target	26.974	10.059	10.0005	0.334493
154	Analyzed	Sample02	Calm1-Mm00486655_m1	Target	20.607	4.132
155	Analyzed	Sample03	Calm1-Mm00486655_m1	Target	20.673	4.338
156	Analyzed	Sample04	Calm1-Mm00486655_m1	Target	20.742	4.231
153	Analyzed	Sample01	Calm1-Mm00486655_m1	Target	20.986	4.071	4.193	0.11701
158	Analyzed	Sample02	Calm2-Mm00849529_g1	Target	21.591	5.116
157	Analyzed	Sample01	Calm2-Mm00849529_g1	Target	21.806	4.891
159	Analyzed	Sample03	Calm2-Mm00849529_g1	Target	21.878	5.543
160	Analyzed	Sample04	Calm2-Mm00849529_g1	Target	21.966	5.455	5.25125	0.302602
163	Analyzed	Sample03	Casr-Mm00443375_m1	Target	24.406	8.071
164	Analyzed	Sample04	Casr-Mm00443375_m1	Target	24.933	8.422
162	Analyzed	Sample02	Casr-Mm00443375_m1	Target	24.946	8.471
161	Analyzed	Sample01	Casr-Mm00443375_m1	Target	25.331	8.416	8.345	0.18432
167	Analyzed	Sample03	Cckar-Mm00438060_m1	Target	23.08	6.745
168	Analyzed	Sample04	Cckar-Mm00438060_m1	Target	23.642	7.131
166	Analyzed	Sample02	Cckar-Mm00438060_m1	Target	24.722	8.247
165	Analyzed	Sample01	Cckar-Mm00438060_m1	Target	24.962	8.047	7.5425	0.720227
171	Analyzed	Sample03	Cckbr-Mm00432329_m1	Target	32.804	16.469
169	Analyzed	Sample01	Cckbr-Mm00432329_m1	Target	33.822	16.907
172	Analyzed	Sample04	Cckbr-Mm00432329_m1	Target	33.975	17.464
170	Analyzed	Sample02	Cckbr-Mm00432329_m1	Target	34.017	17.542	17.0955	0.504377
174	Analyzed	Sample02	Ccr1-Mm00438260_s1	Target	29.11	12.599
173	Analyzed	Sample01	Ccr1-Mm00438260_s1	Target	29.688	13.213
175	Analyzed	Sample03	Ccr1-Mm00438260_s1	Target	31.902	14.987
176	Analyzed	Sample04	Ccr1-Mm00438260_s1	Target	32.123	15.788	14.1467	1.49076
180	Analyzed	Sample04	Ccr10-Mm01292449_m1	Target	34.94	18.465
178	Analyzed	Sample02	Ccr10-Mm01292449_m1	Target	35.198	18.283
177	Analyzed	Sample01	Ccr10-Mm01292449_m1	Target	35.405	19.07
179	Analyzed	Sample03	Ccr10-Mm01292449_m1	Target	35.965	19.454	18.818	0.541244
183	Analyzed	Sample03	Ccr2-Mm99999051_gH	Target	27.842	11.507
184	Analyzed	Sample04	Ccr2-Mm99999051_gH	Target	28.325	11.814
182	Analyzed	Sample02	Ccr2-Mm99999051_gH	Target	28.468	11.993
181	Analyzed	Sample01	Ccr2-Mm99999051_gH	Target	28.954	12.039	11.8382	0.241221
186	Analyzed	Sample02	Ccr3-Mm00515543_s1	Target	35.019	18.544
185	Analyzed	Sample01	Ccr3-Mm00515543_s1	Target	35.36	18.445
187	Analyzed	Sample03	Ccr3-Mm00515543_s1	Target	36.489	20.154
188	Analyzed	Sample04	Ccr3-Mm00515543_s1	Target	36.918	20.407	19.3875	1.0371
191	Analyzed	Sample03	Ccr4-Mm99999052_s1	Target	33.377	17.042
190	Analyzed	Sample02	Ccr4-Mm99999052_s1	Target	33.687	17.212
192	Analyzed	Sample04	Ccr4-Mm99999052_s1	Target	33.795	17.284
189	Analyzed	Sample01	Ccr4-Mm99999052_s1	Target	33.97	17.055	17.1482	0.118991
194	Analyzed	Sample02	Ccr5-Mm01963251_s1	Target	26.921	10.446
193	Analyzed	Sample01	Ccr5-Mm01963251_s1	Target	26.992	10.077
195	Analyzed	Sample03	Ccr5-Mm01963251_s1	Target	27.209	10.874
196	Analyzed	Sample04	Ccr5-Mm01963251_s1	Target	27.235	10.724	10.5302	0.350351
200	Analyzed	Sample04	Ccr6-Mm99999114_s1	Target	31.239	14.728
199	Analyzed	Sample03	Ccr6-Mm99999114_s1	Target	31.294	14.959
197	Analyzed	Sample01	Ccr6-Mm99999114_s1	Target	31.972	15.057
198	Analyzed	Sample02	Ccr6-Mm99999114_s1	Target	32.194	15.719	15.1158	0.42516
203	Analyzed	Sample03	Ccr7-Mm01301785_m1	Target	31.722	15.387
204	Analyzed	Sample04	Ccr7-Mm01301785_m1	Target	31.97	15.459
201	Analyzed	Sample01	Ccr7-Mm01301785_m1	Target	32.195	15.28
202	Analyzed	Sample02	Ccr7-Mm01301785_m1	Target	32.338	15.863	15.4973	0.254682
208	Analyzed	Sample04	Ccr8-Mm99999115_s1	Target	34.952	18.441
207	Analyzed	Sample03	Ccr8-Mm99999115_s1	Target	35.738	19.403
206	Analyzed	Sample02	Ccr8-Mm99999115_s1	Target	35.79	19.315
205	Analyzed	Sample01	Ccr8-Mm99999115_s1	Target	36.715	19.8	19.2398	0.57277
210	Analyzed	Sample02	Ccr9-Mm02620030_s1	Target	29.321	12.846
211	Analyzed	Sample03	Ccr9-Mm02620030_s1	Target	29.491	13.156
209	Analyzed	Sample01	Ccr9-Mm02620030_s1	Target	29.743	12.828
212	Analyzed	Sample04	Ccr9-Mm02620030_s1	Target	29.947	13.436	13.0665	0.2887
215	Analyzed	Sample03	Ccrl1-Mm02620636_s1	Target	28.676	12.341
216	Analyzed	Sample04	Ccrl1-Mm02620636_s1	Target	28.806	12.295
214	Analyzed	Sample02	Ccrl1-Mm02620636_s1	Target	28.888	12.413
213	Analyzed	Sample01	Ccrl1-Mm02620636_s1	Target	28.95	12.035	12.271	0.164657
218	Analyzed	Sample02	Ccrl2-Mm00516914_g1	Target	26.724	10.249
219	Analyzed	Sample03	Ccrl2-Mm00516914_g1	Target	26.737	10.402
217	Analyzed	Sample01	Ccrl2-Mm00516914_g1	Target	26.963	10.048
220	Analyzed	Sample04	Ccrl2-Mm00516914_g1	Target	27.334	10.823	10.3805	0.328693
223	Analyzed	Sample03	Cd97-Mm00516248_m1	Target	24.753	8.418
224	Analyzed	Sample04	Cd97-Mm00516248_m1	Target	25.24	8.729
222	Analyzed	Sample02	Cd97-Mm00516248_m1	Target	25.592	9.117
221	Analyzed	Sample01	Cd97-Mm00516248_m1	Target	25.985	9.07	8.8335	0.32653
226	Analyzed	Sample02	Celsr1-Mm00464808_m1	Target	26.207	9.732
227	Analyzed	Sample03	Celsr1-Mm00464808_m1	Target	26.22	9.885
228	Analyzed	Sample04	Celsr1-Mm00464808_m1	Target	26.833	10.322
225	Analyzed	Sample01	Celsr1-Mm00464808_m1	Target	26.969	10.054	9.99825	0.252743
231	Analyzed	Sample03	Celsr2-Mm00457515_m1	Target	25.963	9.628
230	Analyzed	Sample02	Celsr2-Mm00457515_m1	Target	26.468	9.993
229	Analyzed	Sample01	Celsr2-Mm00457515_m1	Target	26.66	9.745
232	Analyzed	Sample04	Celsr2-Mm00457515_m1	Target	26.768	10.257	9.90575	0.27927
233	Analyzed	Sample01	Celsr3-Mm00466861_m1	Target	35.171	18.256
235	Analyzed	Sample03	Celsr3-Mm00466861_m1	Target	35.941	19.606
234	Analyzed	Sample02	Celsr3-Mm00466861_m1	Target	40	23.525
236	Analyzed	Sample04	Celsr3-Mm00466861_m1	Target	40	23.489	21.219	2.69887
238	Analyzed	Sample02	Chrm1-Mm00432509_s1	Target	30.715	14.24
239	Analyzed	Sample03	Chrm1-Mm00432509_s1	Target	30.844	14.509
240	Analyzed	Sample04	Chrm1-Mm00432509_s1	Target	30.957	14.446
237	Analyzed	Sample01	Chrm1-Mm00432509_s1	Target	31.698	14.783	14.4945	0.224028
242	Analyzed	Sample02	Chrm2-Mm01701855_s1	Target	34.367	17.892
241	Analyzed	Sample01	Chrm2-Mm01701855_s1	Target	35.185	18.27
243	Analyzed	Sample03	Chrm2-Mm01701855_s1	Target	35.969	19.634
244	Analyzed	Sample04	Chrm2-Mm01701855_s1	Target	40	23.489	19.8212	2.55707
247	Analyzed	Sample03	Chrm3-Mm00446300_s1	Target	28.583	12.248
246	Analyzed	Sample02	Chrm3-Mm00446300_s1	Target	28.617	12.142
245	Analyzed	Sample01	Chrm3-Mm00446300_s1	Target	28.932	12.017
248	Analyzed	Sample04	Chrm3-Mm00446300_s1	Target	28.959	12.448	12.2137	0.182487
249	Analyzed	Sample01	Chrm4-Mm00432514_s1	Target	33.724	16.809
250	Analyzed	Sample02	Chrm4-Mm00432514_s1	Target	33.913	17.438
251	Analyzed	Sample03	Chrm4-Mm00432514_s1	Target	34.168	17.833
252	Analyzed	Sample04	Chrm4-Mm00432514_s1	Target	35.968	19.457	17.8842	1.13011
253	Analyzed	Sample01	Chrm5-Mm01701883_s1	Target	33.255	16.34
254	Analyzed	Sample02	Chrm5-Mm01701883_s1	Target	33.383	16.908
256	Analyzed	Sample04	Chrm5-Mm01701883_s1	Target	34.296	17.785
255	Analyzed	Sample03	Chrm5-Mm01701883_s1	Target	35.908	19.573	17.6515	1.41219
258	Analyzed	Sample02	Cmklr1-Mm02619757_s1	Target	26.527	10.052
257	Analyzed	Sample01	Cmklr1-Mm02619757_s1	Target	26.981	10.066
260	Analyzed	Sample04	Cmklr1-Mm02619757_s1	Target	27.577	11.066
259	Analyzed	Sample03	Cmklr1-Mm02619757_s1	Target	27.746	11.411	10.6487	0.695421
262	Analyzed	Sample02	Cmkor1-Mm02619632_s1	Target	30.717	14.242
261	Analyzed	Sample01	Cmkor1-Mm02619632_s1	Target	30.822	13.907
264	Analyzed	Sample04	Cmkor1-Mm02619632_s1	Target	31.631	15.12
263	Analyzed	Sample03	Cmkor1-Mm02619632_s1	Target	31.96	15.625	14.7235	0.789183
266	Analyzed	Sample02	Cnr1-Mm00432621_s1	Target	32.967	16.492
265	Analyzed	Sample01	Cnr1-Mm00432621_s1	Target	33.369	16.454
268	Analyzed	Sample04	Cnr1-Mm00432621_s1	Target	33.654	17.143
267	Analyzed	Sample03	Cnr1-Mm00432621_s1	Target	34.218	17.883	16.993	0.67234
270	Analyzed	Sample02	Cnr2-Mm02620087_s1	Target	28.661	12.186
271	Analyzed	Sample03	Cnr2-Mm02620087_s1	Target	28.956	12.621
272	Analyzed	Sample04	Cnr2-Mm02620087_s1	Target	28.97	12.459
269	Analyzed	Sample01	Cnr2-Mm02620087_s1	Target	28.971	12.056	12.3305	0.256342
275	Analyzed	Sample03	Crcp-Mm01197736_m1	Target	24.618	8.283
276	Analyzed	Sample04	Crcp-Mm01197736_m1	Target	24.969	8.458
274	Analyzed	Sample02	Crcp-Mm01197736_m1	Target	25.028	8.553
273	Analyzed	Sample01	Crcp-Mm01197736_m1	Target	25.399	8.484	8.4445	0.114887
279	Analyzed	Sample03	Crhr1-Mm00432670_m1	Target	35.962	19.627
277	Analyzed	Sample01	Crhr1-Mm00432670_m1	Target	40	23.085
278	Analyzed	Sample02	Crhr1-Mm00432670_m1	Target	40	23.525
280	Analyzed	Sample04	Crhr1-Mm00432670_m1	Target	40	23.489	22.4315	1.88028
283	Analyzed	Sample03	Crhr2-Mm00438303_m1	Target	34.611	18.276
281	Analyzed	Sample01	Crhr2-Mm00438303_m1	Target	34.926	18.011
284	Analyzed	Sample04	Crhr2-Mm00438303_m1	Target	35.953	19.442
282	Analyzed	Sample02	Crhr2-Mm00438303_m1	Target	40	23.525	19.8135	2.55122
286	Analyzed	Sample02	Cx3cr1-Mm02620111_s1	Target	28.723	12.248
287	Analyzed	Sample03	Cx3cr1-Mm02620111_s1	Target	28.888	12.553
285	Analyzed	Sample01	Cx3cr1-Mm02620111_s1	Target	28.949	12.034
288	Analyzed	Sample04	Cx3cr1-Mm02620111_s1	Target	29.499	12.988	12.4558	0.413836
292	Analyzed	Sample04	Cxcr3-Mm99999054_s1	Target	29.791	13.28
291	Analyzed	Sample03	Cxcr3-Mm99999054_s1	Target	29.795	13.46
290	Analyzed	Sample02	Cxcr3-Mm99999054_s1	Target	29.925	13.45
289	Analyzed	Sample01	Cxcr3-Mm99999054_s1	Target	30.714	13.799	13.4972	0.217463
296	Analyzed	Sample04	Cxcr4-Mm99999055_m1	Target	26.99	10.479
293	Analyzed	Sample01	Cxcr4-Mm99999055_m1	Target	27.599	10.684
295	Analyzed	Sample03	Cxcr4-Mm99999055_m1	Target	27.858	11.523
294	Analyzed	Sample02	Cxcr4-Mm99999055_m1	Target	28.739	12.264	11.2375	0.819938
300	Analyzed	Sample04	Cxcr6-Mm02620517_s1	Target	29.748	13.237
298	Analyzed	Sample02	Cxcr6-Mm02620517_s1	Target	29.844	13.369
299	Analyzed	Sample03	Cxcr6-Mm02620517_s1	Target	29.866	13.531
297	Analyzed	Sample01	Cxcr6-Mm02620517_s1	Target	29.941	13.026	13.2907	0.213561
303	Analyzed	Sample03	Cysltr1-Mm02620326_s1	Target	29.366	13.031
302	Analyzed	Sample02	Cysltr1-Mm02620326_s1	Target	29.861	13.386
304	Analyzed	Sample04	Cysltr1-Mm02620326_s1	Target	29.911	13.4
301	Analyzed	Sample01	Cysltr1-Mm02620326_s1	Target	29.94	13.025	13.2105	0.210825
308	Analyzed	Sample04	Cysltr2-Mm02620584_s1	Target	30.255	13.744
307	Analyzed	Sample03	Cysltr2-Mm02620584_s1	Target	30.631	14.296
306	Analyzed	Sample02	Cysltr2-Mm02620584_s1	Target	30.666	14.191
305	Analyzed	Sample01	Cysltr2-Mm02620584_s1	Target	30.96	14.045	14.069	0.239871
309	Analyzed	Sample01	Darc-Mm02620117_s1	Target	40	23.085
310	Analyzed	Sample02	Darc-Mm02620117_s1	Target	40	23.525
311	Analyzed	Sample03	Darc-Mm02620117_s1	Target	40	23.665
312	Analyzed	Sample04	Darc-Mm02620117_s1	Target	40	23.489	23.441	0.24918
314	Analyzed	Sample02	Drd1a-Mm02620146_s1	Target	32.801	16.326
313	Analyzed	Sample01	Drd1a-Mm02620146_s1	Target	32.975	16.06
316	Analyzed	Sample04	Drd1a-Mm02620146_s1	Target	33.199	16.688
315	Analyzed	Sample03	Drd1a-Mm02620146_s1	Target	33.966	17.631	16.6762	0.686567
320	Analyzed	Sample04	Drd2-Mm00438541_m1	Target	35.441	18.93
319	Analyzed	Sample03	Drd2-Mm00438541_m1	Target	35.944	19.609
317	Analyzed	Sample01	Drd2-Mm00438541_m1	Target	40	23.085
318	Analyzed	Sample02	Drd2-Mm00438541_m1	Target	40	23.525	21.2873	2.3532
322	Analyzed	Sample02	Drd3-Mm00432887_m1	Target	36.984	20.509
321	Analyzed	Sample01	Drd3-Mm00432887_m1	Target	40	23.085
323	Analyzed	Sample03	Drd3-Mm00432887_m1	Target	40	23.665
324	Analyzed	Sample04	Drd3-Mm00432887_m1	Target	40	23.489	22.687	1.47216
325	Analyzed	Sample01	Drd4-Mm00432893_m1	Target	35.945	19.03
326	Analyzed	Sample02	Drd4-Mm00432893_m1	Target	40	23.525
327	Analyzed	Sample03	Drd4-Mm00432893_m1	Target	40	23.665
328	Analyzed	Sample04	Drd4-Mm00432893_m1	Target	40	23.489	22.4273	2.26611
332	Analyzed	Sample04	Drd5-Mm00658653_s1	Target	36.965	20.454
329	Analyzed	Sample01	Drd5-Mm00658653_s1	Target	40	23.085
330	Analyzed	Sample02	Drd5-Mm00658653_s1	Target	40	23.525
331	Analyzed	Sample03	Drd5-Mm00658653_s1	Target	40	23.665	22.6822	1.50591
335	Analyzed	Sample03	Dusp2-Mm00839675_g1	Target	30.904	14.569
334	Analyzed	Sample02	Dusp2-Mm00839675_g1	Target	31.143	14.668
336	Analyzed	Sample04	Dusp2-Mm00839675_g1	Target	31.437	14.926
333	Analyzed	Sample01	Dusp2-Mm00839675_g1	Target	31.959	15.044	14.8017	0.220745
339	Analyzed	Sample03	Ebi2-Mm02620906_s1	Target	27.67	11.335
337	Analyzed	Sample01	Ebi2-Mm02620906_s1	Target	27.729	10.814
338	Analyzed	Sample02	Ebi2-Mm02620906_s1	Target	27.751	11.276
340	Analyzed	Sample04	Ebi2-Mm02620906_s1	Target	27.949	11.438	11.2157	0.276073
342	Analyzed	Sample02	Edg1-Mm02619656_s1	Target	23.661	7.186
341	Analyzed	Sample01	Edg1-Mm02619656_s1	Target	23.869	6.954
343	Analyzed	Sample03	Edg1-Mm02619656_s1	Target	24.173	7.838
344	Analyzed	Sample04	Edg1-Mm02619656_s1	Target	24.305	7.794	7.443	0.44136
346	Analyzed	Sample02	Edg2-Mm00439145_m1	Target	26.468	9.993
345	Analyzed	Sample01	Edg2-Mm00439145_m1	Target	26.933	10.018
347	Analyzed	Sample03	Edg2-Mm00439145_m1	Target	27.213	10.878
348	Analyzed	Sample04	Edg2-Mm00439145_m1	Target	27.262	10.751	10.41	0.470056
349	Analyzed	Sample01	Edg3-Mm02620181_s1	Target	32.705	15.79
350	Analyzed	Sample02	Edg3-Mm02620181_s1	Target	32.816	16.341
351	Analyzed	Sample03	Edg3-Mm02620181_s1	Target	32.922	16.587
352	Analyzed	Sample04	Edg3-Mm02620181_s1	Target	33.592	17.081	16.4497	0.536784
355	Analyzed	Sample03	Edg4-Mm00469562_m1	Target	25.72	9.385
354	Analyzed	Sample02	Edg4-Mm00469562_m1	Target	25.847	9.372
353	Analyzed	Sample01	Edg4-Mm00469562_m1	Target	25.966	9.051
356	Analyzed	Sample04	Edg4-Mm00469562_m1	Target	25.971	9.46	9.317	0.181525
358	Analyzed	Sample02	Edg6-Mm00468695_s1	Target	28.575	12.1
359	Analyzed	Sample03	Edg6-Mm00468695_s1	Target	28.832	12.497
360	Analyzed	Sample04	Edg6-Mm00468695_s1	Target	28.959	12.448
357	Analyzed	Sample01	Edg6-Mm00468695_s1	Target	28.961	12.046	12.2728	0.232565
363	Analyzed	Sample03	Edg7-Mm00469694_m1	Target	24.615	8.28
364	Analyzed	Sample04	Edg7-Mm00469694_m1	Target	24.963	8.452
362	Analyzed	Sample02	Edg7-Mm00469694_m1	Target	25.029	8.554
361	Analyzed	Sample01	Edg7-Mm00469694_m1	Target	25.431	8.516	8.4505	0.121209
367	Analyzed	Sample03	Edg8-Mm02620565_s1	Target	33.044	16.709
365	Analyzed	Sample01	Edg8-Mm02620565_s1	Target	33.897	16.982
368	Analyzed	Sample04	Edg8-Mm02620565_s1	Target	33.931	17.42
366	Analyzed	Sample02	Edg8-Mm02620565_s1	Target	34.053	17.578	17.1722	0.398668
370	Analyzed	Sample02	Ednra-Mm01243722_m1	Target	28.773	12.298
369	Analyzed	Sample01	Ednra-Mm01243722_m1	Target	28.966	12.051
371	Analyzed	Sample03	Ednra-Mm01243722_m1	Target	29.326	12.991
372	Analyzed	Sample04	Ednra-Mm01243722_m1	Target	29.629	13.118	12.6145	0.520567
374	Analyzed	Sample02	Ednrb-Mm00432989_m1	Target	25.871	9.396
373	Analyzed	Sample01	Ednrb-Mm00432989_m1	Target	25.952	9.037
375	Analyzed	Sample03	Ednrb-Mm00432989_m1	Target	26.162	9.827
376	Analyzed	Sample04	Ednrb-Mm00432989_m1	Target	26.302	9.791	9.51275	0.372445
378	Analyzed	Sample02	Eltd1-Mm00500151_m1	Target	23.671	7.196
377	Analyzed	Sample01	Eltd1-Mm00500151_m1	Target	23.933	7.018
379	Analyzed	Sample03	Eltd1-Mm00500151_m1	Target	24.4	8.065
380	Analyzed	Sample04	Eltd1-Mm00500151_m1	Target	24.574	8.063	7.5855	0.557283
382	Analyzed	Sample02	Emr1-Mm00802529_m1	Target	27.94	11.465
381	Analyzed	Sample01	Emr1-Mm00802529_m1	Target	28.136	11.221
383	Analyzed	Sample03	Emr1-Mm00802529_m1	Target	28.189	11.854
384	Analyzed	Sample04	Emr1-Mm00802529_m1	Target	28.357	11.846	11.5965	0.309219
388	Analyzed	Sample04	Emr4-Mm00460489_m1	Target	30.858	14.347
387	Analyzed	Sample03	Emr4-Mm00460489_m1	Target	31.14	14.805
386	Analyzed	Sample02	Emr4-Mm00460489_m1	Target	31.354	14.879
385	Analyzed	Sample01	Emr4-Mm00460489_m1	Target	31.964	15.049	14.77	0.299931
390	Analyzed	Sample02	F2r-Mm00438851_m1	Target	24.596	8.261
391	Analyzed	Sample03	F2r-Mm00438851_m1	Target	24.733	8.258
389	Analyzed	Sample01	F2r-Mm00438851_m1	Target	24.967	8.052
392	Analyzed	Sample04	F2r-Mm00438851_m1	Target	25.321	8.81	8.34525	0.32491
395	Analyzed	Sample03	F2rl1-Mm00433160_m1	Target	25.388	9.053
394	Analyzed	Sample02	F2rl1-Mm00433160_m1	Target	25.523	9.012
393	Analyzed	Sample01	F2rl1-Mm00433160_m1	Target	25.979	9.064
396	Analyzed	Sample04	F2rl1-Mm00433160_m1	Target	25.981	9.506	9.15875	0.232579
399	Analyzed	Sample03	F2rl2-Mm00438852_m1	Target	33.748	17.273
400	Analyzed	Sample04	F2rl2-Mm00438852_m1	Target	33.801	17.466
397	Analyzed	Sample01	F2rl2-Mm00438852_m1	Target	33.902	16.987
398	Analyzed	Sample02	F2rl2-Mm00438852_m1	Target	33.966	17.455	17.2952	0.223747
402	Analyzed	Sample02	F2rl3-Mm00433161_g1	Target	29.933	13.458
403	Analyzed	Sample03	F2rl3-Mm00433161_g1	Target	30.587	14.252
401	Analyzed	Sample01	F2rl3-Mm00433161_g1	Target	30.776	13.861
404	Analyzed	Sample04	F2rl3-Mm00433161_g1	Target	30.96	14.449	14.005	0.438972
408	Analyzed	Sample04	Ffar1-Mm00809442_s1	Target	33.935	17.424
405	Analyzed	Sample01	Ffar1-Mm00809442_s1	Target	35.083	18.168
407	Analyzed	Sample03	Ffar1-Mm00809442_s1	Target	36.134	19.799
406	Analyzed	Sample02	Ffar1-Mm00809442_s1	Target	36.959	20.484	18.9688	1.41572
409	Analyzed	Sample01	Ffar2-Mm02620654_s1	Target	31.948	15.033
411	Analyzed	Sample03	Ffar2-Mm02620654_s1	Target	32.272	15.937
410	Analyzed	Sample02	Ffar2-Mm02620654_s1	Target	32.35	15.875
412	Analyzed	Sample04	Ffar2-Mm02620654_s1	Target	32.582	16.071	15.729	0.471155
414	Analyzed	Sample02	Fpr-rs2-Mm00484464_s1	Target	31.416	14.941
415	Analyzed	Sample03	Fpr-rs2-Mm00484464_s1	Target	31.566	15.231
413	Analyzed	Sample01	Fpr-rs2-Mm00484464_s1	Target	31.809	14.894
416	Analyzed	Sample04	Fpr-rs2-Mm00484464_s1	Target	31.919	15.408	15.1185	0.243839
417	Analyzed	Sample01	Fpr-rs3-Mm00484473_s1	Target	40	23.085
418	Analyzed	Sample02	Fpr-rs3-Mm00484473_s1	Target	40	23.525
419	Analyzed	Sample03	Fpr-rs3-Mm00484473_s1	Target	40	23.665
420	Analyzed	Sample04	Fpr-rs3-Mm00484473_s1	Target	40	23.489	23.441	0.24918
421	Analyzed	Sample01	Fpr-rs4-Mm00484484_s1	Target	40	23.525
422	Analyzed	Sample02	Fpr-rs4-Mm00484484_s1	Target	40	23.665
423	Analyzed	Sample03	Fpr-rs4-Mm00484484_s1	Target	40	23.085
424	Analyzed	Sample04	Fpr-rs4-Mm00484484_s1	Target	40	23.489	23.441	0.24918
425	Analyzed	Sample01	Fpr-rs6-Mm00780247_s1	Target	40	23.085
426	Analyzed	Sample02	Fpr-rs6-Mm00780247_s1	Target	40	23.525
427	Analyzed	Sample03	Fpr-rs6-Mm00780247_s1	Target	40	23.665
428	Analyzed	Sample04	Fpr-rs6-Mm00780247_s1	Target	40	23.489	23.441	0.24918
432	Analyzed	Sample04	Fpr-rs7-Mm00838772_s1	Target	36.92	20.005
429	Analyzed	Sample01	Fpr-rs7-Mm00838772_s1	Target	40	23.525
430	Analyzed	Sample02	Fpr-rs7-Mm00838772_s1	Target	40	23.665
431	Analyzed	Sample03	Fpr-rs7-Mm00838772_s1	Target	40	23.489	22.671	1.77895
434	Analyzed	Sample02	Fpr1-Mm00442803_s1	Target	33.548	16.633
435	Analyzed	Sample03	Fpr1-Mm00442803_s1	Target	34.472	17.997
433	Analyzed	Sample01	Fpr1-Mm00442803_s1	Target	34.964	18.629
436	Analyzed	Sample04	Fpr1-Mm00442803_s1	Target	34.971	18.46	17.9297	0.904839
437	Analyzed	Sample01	Fprl1-Mm01962454_s1	Target	40	23.489
438	Analyzed	Sample02	Fprl1-Mm01962454_s1	Target	40	23.085
439	Analyzed	Sample03	Fprl1-Mm01962454_s1	Target	40	23.525
440	Analyzed	Sample04	Fprl1-Mm01962454_s1	Target	40	23.665	23.441	0.24918
443	Analyzed	Sample03	Frzb-Mm00441378_m1	Target	23.741	7.406
444	Analyzed	Sample04	Frzb-Mm00441378_m1	Target	24.182	7.671
442	Analyzed	Sample02	Frzb-Mm00441378_m1	Target	25.795	9.32
441	Analyzed	Sample01	Frzb-Mm00441378_m1	Target	25.961	9.046	8.36075	0.962121
445	Analyzed	Sample01	Fshr-Mm00442819_m1	Target	40	23.085
446	Analyzed	Sample02	Fshr-Mm00442819_m1	Target	40	23.525
447	Analyzed	Sample03	Fshr-Mm00442819_m1	Target	40	23.665
448	Analyzed	Sample04	Fshr-Mm00442819_m1	Target	40	23.489	23.441	0.24918
451	Analyzed	Sample03	Fzd1-Mm00445405_s1	Target	25.477	9.002
450	Analyzed	Sample02	Fzd1-Mm00445405_s1	Target	25.602	8.687
452	Analyzed	Sample04	Fzd1-Mm00445405_s1	Target	25.891	9.556
449	Analyzed	Sample01	Fzd1-Mm00445405_s1	Target	25.973	9.462	9.17675	0.406444
454	Analyzed	Sample02	Fzd10-Mm00558396_s1	Target	31.872	15.537
453	Analyzed	Sample01	Fzd10-Mm00558396_s1	Target	31.984	15.509
455	Analyzed	Sample03	Fzd10-Mm00558396_s1	Target	32.414	15.903
456	Analyzed	Sample04	Fzd10-Mm00558396_s1	Target	32.79	15.875	15.706	0.211928
458	Analyzed	Sample02	Fzd2-Mm02524776_s1	Target	28.21	11.735
457	Analyzed	Sample01	Fzd2-Mm02524776_s1	Target	28.683	11.768
460	Analyzed	Sample04	Fzd2-Mm02524776_s1	Target	28.978	12.467
459	Analyzed	Sample03	Fzd2-Mm02524776_s1	Target	29.903	13.568	12.3845	0.858177
462	Analyzed	Sample02	Fzd3-Mm00445423_m1	Target	28.114	11.639
463	Analyzed	Sample03	Fzd3-Mm00445423_m1	Target	28.764	12.429
461	Analyzed	Sample01	Fzd3-Mm00445423_m1	Target	28.837	11.922
464	Analyzed	Sample04	Fzd3-Mm00445423_m1	Target	28.96	12.449	12.1097	0.397436
466	Analyzed	Sample02	Fzd4-Mm00433382_m1	Target	23.567	7.092
467	Analyzed	Sample03	Fzd4-Mm00433382_m1	Target	23.77	7.435
468	Analyzed	Sample04	Fzd4-Mm00433382_m1	Target	23.968	7.457
465	Analyzed	Sample01	Fzd4-Mm00433382_m1	Target	23.976	7.061	7.26125	0.213895
471	Analyzed	Sample03	Fzd5-Mm00445623_s1	Target	25.889	9.554
472	Analyzed	Sample04	Fzd5-Mm00445623_s1	Target	26.466	9.955
470	Analyzed	Sample02	Fzd5-Mm00445623_s1	Target	26.595	10.12
469	Analyzed	Sample01	Fzd5-Mm00445623_s1	Target	27.003	10.088	9.92925	0.260168
475	Analyzed	Sample03	Fzd6-Mm00433387_m1	Target	25.295	8.96
474	Analyzed	Sample02	Fzd6-Mm00433387_m1	Target	25.524	9.049
476	Analyzed	Sample04	Fzd6-Mm00433387_m1	Target	25.708	9.197
473	Analyzed	Sample01	Fzd6-Mm00433387_m1	Target	25.913	8.998	9.051	0.103939
479	Analyzed	Sample03	Fzd7-Mm00433409_s1	Target	25.362	9.027
478	Analyzed	Sample02	Fzd7-Mm00433409_s1	Target	25.632	9.157
480	Analyzed	Sample04	Fzd7-Mm00433409_s1	Target	25.883	9.372
477	Analyzed	Sample01	Fzd7-Mm00433409_s1	Target	25.953	9.038	9.1485	0.160205
483	Analyzed	Sample03	Fzd8-Mm00433419_s1	Target	26.301	9.966
484	Analyzed	Sample04	Fzd8-Mm00433419_s1	Target	26.422	9.911
482	Analyzed	Sample02	Fzd8-Mm00433419_s1	Target	26.455	9.98
481	Analyzed	Sample01	Fzd8-Mm00433419_s1	Target	26.965	10.05	9.97675	0.0571978
486	Analyzed	Sample02	Fzd9-Mm02621136_s1	Target	29.195	12.72
485	Analyzed	Sample01	Fzd9-Mm02621136_s1	Target	29.677	12.762
487	Analyzed	Sample03	Fzd9-Mm02621136_s1	Target	29.915	13.58
488	Analyzed	Sample04	Fzd9-Mm02621136_s1	Target	30.088	13.577	13.1597	0.483836
491	Analyzed	Sample03	Gabbr1-Mm00444578_m1	Target	26.578	10.243
490	Analyzed	Sample02	Gabbr1-Mm00444578_m1	Target	26.917	10.442
492	Analyzed	Sample04	Gabbr1-Mm00444578_m1	Target	26.954	10.443
489	Analyzed	Sample01	Gabbr1-Mm00444578_m1	Target	27.646	10.731	10.4648	0.200875
495	Analyzed	Sample03	Gabbr2-Mm01352561_m1	Target	31.567	15.232
496	Analyzed	Sample04	Gabbr2-Mm01352561_m1	Target	31.898	15.387
494	Analyzed	Sample02	Gabbr2-Mm01352561_m1	Target	32.88	16.405
493	Analyzed	Sample01	Gabbr2-Mm01352561_m1	Target	33.377	16.462	15.8715	0.652435
497	Analyzed	Sample01	Galr1-Mm00433515_m1	Target	35.053	18.138
499	Analyzed	Sample03	Galr1-Mm00433515_m1	Target	36.033	19.698
500	Analyzed	Sample04	Galr1-Mm00433515_m1	Target	36.261	19.75
498	Analyzed	Sample02	Galr1-Mm00433515_m1	Target	36.978	20.503	19.5222	0.993441
502	Analyzed	Sample02	Galr2-Mm00726392_s1	Target	26.636	10.161
501	Analyzed	Sample01	Galr2-Mm00726392_s1	Target	26.967	10.052
503	Analyzed	Sample03	Galr2-Mm00726392_s1	Target	29.548	13.213
504	Analyzed	Sample04	Galr2-Mm00726392_s1	Target	29.777	13.266	11.673	1.80952
507	Analyzed	Sample03	Galr3-Mm00443617_m1	Target	33.698	17.363
506	Analyzed	Sample02	Galr3-Mm00443617_m1	Target	33.905	17.43
508	Analyzed	Sample04	Galr3-Mm00443617_m1	Target	34.083	17.572
505	Analyzed	Sample01	Galr3-Mm00443617_m1	Target	35.989	19.074	17.8597	0.814176
511	Analyzed	Sample03	Gapdh-Mm99999915_g1	Target	17.24	0.905
512	Analyzed	Sample04	Gapdh-Mm99999915_g1	Target	17.368	0.857
510	Analyzed	Sample02	Gapdh-Mm99999915_g1	Target	17.685	1.21
509	Analyzed	Sample01	Gapdh-Mm99999915_g1	Target	17.944	1.029	1.00025	0.157496
516	Analyzed	Sample04	Gcgr-Mm00433546_m1	Target	23.914	7.403
515	Analyzed	Sample03	Gcgr-Mm00433546_m1	Target	23.953	7.618
514	Analyzed	Sample02	Gcgr-Mm00433546_m1	Target	24.073	7.598
513	Analyzed	Sample01	Gcgr-Mm00433546_m1	Target	24.549	7.634	7.56325	0.107844
518	Analyzed	Sample02	Ghrhr-Mm01326479_m1	Target	30.404	13.929
517	Analyzed	Sample01	Ghrhr-Mm01326479_m1	Target	30.546	13.631
520	Analyzed	Sample04	Ghrhr-Mm01326479_m1	Target	31.823	15.312
519	Analyzed	Sample03	Ghrhr-Mm01326479_m1	Target	31.932	15.597	14.6172	0.98132
521	Analyzed	Sample01	Ghsr-Mm00616415_m1	Target	40	23.085
522	Analyzed	Sample02	Ghsr-Mm00616415_m1	Target	40	23.525
523	Analyzed	Sample03	Ghsr-Mm00616415_m1	Target	40	23.665
524	Analyzed	Sample04	Ghsr-Mm00616415_m1	Target	40	23.489	23.441	0.24918
527	Analyzed	Sample03	Gipr-Mm01316351_g1	Target	34.778	18.443
525	Analyzed	Sample01	Gipr-Mm01316351_g1	Target	35.959	19.044
526	Analyzed	Sample02	Gipr-Mm01316351_g1	Target	40	23.525
528	Analyzed	Sample04	Gipr-Mm01316351_g1	Target	40	23.489	21.1253	2.76117
530	Analyzed	Sample02	Glp1r-Mm00445292_m1	Target	32.519	16.044
531	Analyzed	Sample03	Glp1r-Mm00445292_m1	Target	32.928	16.593
529	Analyzed	Sample01	Glp1r-Mm00445292_m1	Target	32.951	16.036
532	Analyzed	Sample04	Glp1r-Mm00445292_m1	Target	33.79	17.279	16.488	0.588259
533	Analyzed	Sample01	Glp2r-Mm00558835_m1	Target	35.149	18.234
535	Analyzed	Sample03	Glp2r-Mm00558835_m1	Target	35.202	18.867
536	Analyzed	Sample04	Glp2r-Mm00558835_m1	Target	35.366	18.855
534	Analyzed	Sample02	Glp2r-Mm00558835_m1	Target	35.928	19.453	18.8522	0.497781
537	Analyzed	Sample01	Gnrhr-Mm00439143_m1	Target	40	23.085
538	Analyzed	Sample02	Gnrhr-Mm00439143_m1	Target	40	23.525
539	Analyzed	Sample03	Gnrhr-Mm00439143_m1	Target	40	23.665
540	Analyzed	Sample04	Gnrhr-Mm00439143_m1	Target	40	23.489	23.441	0.24918
543	Analyzed	Sample03	Gpbar1-Mm00558112_s1	Target	30.828	14.493
544	Analyzed	Sample04	Gpbar1-Mm00558112_s1	Target	31.048	14.537
541	Analyzed	Sample01	Gpbar1-Mm00558112_s1	Target	31.969	15.054
542	Analyzed	Sample02	Gpbar1-Mm00558112_s1	Target	31.983	15.508	14.898	0.479855
546	Analyzed	Sample02	Gpr1-Mm02620665_s1	Target	32.443	15.528
547	Analyzed	Sample03	Gpr1-Mm02620665_s1	Target	32.739	16.264
545	Analyzed	Sample01	Gpr1-Mm02620665_s1	Target	32.941	16.606
548	Analyzed	Sample04	Gpr1-Mm02620665_s1	Target	33.289	16.778	16.294	0.553551
549	Analyzed	Sample01	Gpr101-Mm01296083_m1	Target	40	23.085
550	Analyzed	Sample02	Gpr101-Mm01296083_m1	Target	40	23.525
551	Analyzed	Sample03	Gpr101-Mm01296083_m1	Target	40	23.665
552	Analyzed	Sample04	Gpr101-Mm01296083_m1	Target	40	23.489	23.441	0.24918
553	Analyzed	Sample01	Gpr103-Mm01294559_m1	Target	40	23.665
554	Analyzed	Sample02	Gpr103-Mm01294559_m1	Target	40	23.489
555	Analyzed	Sample03	Gpr103-Mm01294559_m1	Target	40	23.525
556	Analyzed	Sample04	Gpr103-Mm01294559_m1	Target	40	23.085	23.441	0.24918
559	Analyzed	Sample03	Gpr108-Mm00712856_m1	Target	25.184	8.709
560	Analyzed	Sample04	Gpr108-Mm00712856_m1	Target	25.936	9.425
558	Analyzed	Sample02	Gpr108-Mm00712856_m1	Target	25.966	9.631
557	Analyzed	Sample01	Gpr108-Mm00712856_m1	Target	25.986	9.071	9.209	0.405703
562	Analyzed	Sample02	Gpr109a-Mm02620500_s1	Target	31.5	15.165
564	Analyzed	Sample04	Gpr109a-Mm02620500_s1	Target	31.515	14.6
563	Analyzed	Sample03	Gpr109a-Mm02620500_s1	Target	31.741	15.266
561	Analyzed	Sample01	Gpr109a-Mm02620500_s1	Target	31.921	15.41	15.1103	0.354712
567	Analyzed	Sample03	Gpr111-Mm01281279_m1	Target	31.567	15.092
565	Analyzed	Sample01	Gpr111-Mm01281279_m1	Target	31.875	15.54
566	Analyzed	Sample02	Gpr111-Mm01281279_m1	Target	31.947	15.436
568	Analyzed	Sample04	Gpr111-Mm01281279_m1	Target	32.34	15.425	15.3733	0.194527
570	Analyzed	Sample02	Gpr112-Mm01298341_m1	Target	27.836	10.921
571	Analyzed	Sample03	Gpr112-Mm01298341_m1	Target	27.836	11.361
572	Analyzed	Sample04	Gpr112-Mm01298341_m1	Target	27.868	11.533
569	Analyzed	Sample01	Gpr112-Mm01298341_m1	Target	27.953	11.442	11.3142	0.271418
573	Analyzed	Sample01	Gpr113-Mm01221769_m1	Target	33.108	16.773
574	Analyzed	Sample02	Gpr113-Mm01221769_m1	Target	33.782	17.271
575	Analyzed	Sample03	Gpr113-Mm01221769_m1	Target	35.932	19.457
576	Analyzed	Sample04	Gpr113-Mm01221769_m1	Target	40	23.085	19.1465	2.87281
579	Analyzed	Sample03	Gpr114-Mm01247578_m1	Target	33.035	16.524
580	Analyzed	Sample04	Gpr114-Mm01247578_m1	Target	34.189	17.714
578	Analyzed	Sample02	Gpr114-Mm01247578_m1	Target	34.553	17.638
577	Analyzed	Sample01	Gpr114-Mm01247578_m1	Target	35.972	19.637	17.8783	1.29253
584	Analyzed	Sample04	Gpr115-Mm01279261_m1	Target	31.92	15.445
582	Analyzed	Sample02	Gpr115-Mm01279261_m1	Target	31.932	15.017
581	Analyzed	Sample01	Gpr115-Mm01279261_m1	Target	32.004	15.669
583	Analyzed	Sample03	Gpr115-Mm01279261_m1	Target	32.14	15.629	15.44	0.298393
586	Analyzed	Sample02	Gpr116-Mm01269030_m1	Target	23.472	7.137
585	Analyzed	Sample01	Gpr116-Mm01269030_m1	Target	23.951	7.476
587	Analyzed	Sample03	Gpr116-Mm01269030_m1	Target	23.965	7.454
588	Analyzed	Sample04	Gpr116-Mm01269030_m1	Target	24.016	7.101	7.292	0.200504
591	Analyzed	Sample03	Gpr119-Mm00731497_s1	Target	34.928	18.593
590	Analyzed	Sample02	Gpr119-Mm00731497_s1	Target	35.054	18.543
592	Analyzed	Sample04	Gpr119-Mm00731497_s1	Target	35.098	18.623
589	Analyzed	Sample01	Gpr119-Mm00731497_s1	Target	40	23.085	19.711	2.24958
596	Analyzed	Sample04	Gpr12-Mm02343661_s1	Target	33.914	16.999
594	Analyzed	Sample02	Gpr12-Mm02343661_s1	Target	33.952	17.477
595	Analyzed	Sample03	Gpr12-Mm02343661_s1	Target	34.133	17.622
593	Analyzed	Sample01	Gpr12-Mm02343661_s1	Target	34.838	18.503	17.6502	0.627727
599	Analyzed	Sample03	Gpr120-Mm00725193_m1	Target	29.729	13.254
600	Analyzed	Sample04	Gpr120-Mm00725193_m1	Target	30.187	13.852
598	Analyzed	Sample02	Gpr120-Mm00725193_m1	Target	30.686	13.771
597	Analyzed	Sample01	Gpr120-Mm00725193_m1	Target	30.984	14.473	13.8375	0.499655
601	Analyzed	Sample01	Gpr123-Mm00624275_m1	Target	31.965	15.63
602	Analyzed	Sample02	Gpr123-Mm00624275_m1	Target	32.13	15.619
604	Analyzed	Sample04	Gpr123-Mm00624275_m1	Target	33.202	16.727
603	Analyzed	Sample03	Gpr123-Mm00624275_m1	Target	33.428	16.513	16.1223	0.581372
606	Analyzed	Sample02	Gpr124-Mm00475185_m1	Target	27.059	10.724
607	Analyzed	Sample03	Gpr124-Mm00475185_m1	Target	27.099	10.184
605	Analyzed	Sample01	Gpr124-Mm00475185_m1	Target	27.462	10.987
608	Analyzed	Sample04	Gpr124-Mm00475185_m1	Target	27.961	11.45	10.8362	0.528345
611	Analyzed	Sample03	Gpr125-Mm01211383_g1	Target	24.214	7.703
612	Analyzed	Sample04	Gpr125-Mm01211383_g1	Target	24.674	8.199
610	Analyzed	Sample02	Gpr125-Mm01211383_g1	Target	24.76	8.425
609	Analyzed	Sample01	Gpr125-Mm01211383_g1	Target	24.966	8.051	8.0945	0.302938
615	Analyzed	Sample03	Gpr128-Mm00555883_m1	Target	35.293	18.782
613	Analyzed	Sample01	Gpr128-Mm00555883_m1	Target	35.938	19.603
614	Analyzed	Sample02	Gpr128-Mm00555883_m1	Target	40	23.525
616	Analyzed	Sample04	Gpr128-Mm00555883_m1	Target	40	23.085	21.2488	2.40461
620	Analyzed	Sample04	Gpr132-Mm02620285_s1	Target	31.526	15.191
619	Analyzed	Sample03	Gpr132-Mm02620285_s1	Target	31.575	15.064
618	Analyzed	Sample02	Gpr132-Mm02620285_s1	Target	31.784	14.869
617	Analyzed	Sample01	Gpr132-Mm02620285_s1	Target	31.965	15.49	15.1535	0.260505
623	Analyzed	Sample03	Gpr133-Mm01203407_m1	Target	31.957	15.482
624	Analyzed	Sample04	Gpr133-Mm01203407_m1	Target	32.667	15.752
621	Analyzed	Sample01	Gpr133-Mm01203407_m1	Target	32.96	16.625
622	Analyzed	Sample02	Gpr133-Mm01203407_m1	Target	33.007	16.496	16.0888	0.55826
626	Analyzed	Sample02	Gpr135-Mm00731507_s1	Target	26.673	10.338
625	Analyzed	Sample01	Gpr135-Mm00731507_s1	Target	26.927	10.416
627	Analyzed	Sample03	Gpr135-Mm00731507_s1	Target	27.312	10.837
628	Analyzed	Sample04	Gpr135-Mm00731507_s1	Target	27.525	10.61	10.5502	0.222762
631	Analyzed	Sample03	Gpr137-Mm01231752_g1	Target	23.17	6.835
632	Analyzed	Sample04	Gpr137-Mm01231752_g1	Target	23.493	6.982
630	Analyzed	Sample02	Gpr137-Mm01231752_g1	Target	23.756	7.281
629	Analyzed	Sample01	Gpr137-Mm01231752_g1	Target	23.961	7.046	7.036	0.18569
635	Analyzed	Sample03	Gpr137b-Mm00652182_m1	Target	21.589	5.078
636	Analyzed	Sample04	Gpr137b-Mm00652182_m1	Target	21.988	5.073
634	Analyzed	Sample02	Gpr137b-Mm00652182_m1	Target	22.589	6.114
633	Analyzed	Sample01	Gpr137b-Mm00652182_m1	Target	22.856	6.521	5.6965	0.736071
640	Analyzed	Sample04	Gpr139-Mm01280440_m1	Target	36.943	20.608
637	Analyzed	Sample01	Gpr139-Mm01280440_m1	Target	40	23.489
638	Analyzed	Sample02	Gpr139-Mm01280440_m1	Target	40	23.525
639	Analyzed	Sample03	Gpr139-Mm01280440_m1	Target	40	23.085	22.6767	1.39352
643	Analyzed	Sample03	Gpr141-Mm00731518_s1	Target	32.491	15.576
644	Analyzed	Sample04	Gpr141-Mm00731518_s1	Target	32.939	16.464
642	Analyzed	Sample02	Gpr141-Mm00731518_s1	Target	33.171	16.836
641	Analyzed	Sample01	Gpr141-Mm00731518_s1	Target	33.212	16.701	16.3942	0.566756
645	Analyzed	Sample01	Gpr142-Mm00725194_m1	Target	40	23.525
646	Analyzed	Sample02	Gpr142-Mm00725194_m1	Target	40	23.665
647	Analyzed	Sample03	Gpr142-Mm00725194_m1	Target	40	23.085
648	Analyzed	Sample04	Gpr142-Mm00725194_m1	Target	40	23.489	23.441	0.24918
650	Analyzed	Sample02	Gpr143-Mm00440553_m1	Target	30.957	14.482
651	Analyzed	Sample03	Gpr143-Mm00440553_m1	Target	31.592	15.081
649	Analyzed	Sample01	Gpr143-Mm00440553_m1	Target	31.713	15.378
652	Analyzed	Sample04	Gpr143-Mm00440553_m1	Target	31.856	14.941	14.9705	0.373171
654	Analyzed	Sample02	Gpr146-Mm01951835_s1	Target	24.847	7.932
656	Analyzed	Sample04	Gpr146-Mm01951835_s1	Target	24.852	8.377
655	Analyzed	Sample03	Gpr146-Mm01951835_s1	Target	24.864	8.529
653	Analyzed	Sample01	Gpr146-Mm01951835_s1	Target	24.961	8.45	8.322	0.267306
657	Analyzed	Sample01	Gpr149-Mm00805216_m1	Target	40	23.525
658	Analyzed	Sample02	Gpr149-Mm00805216_m1	Target	40	23.665
659	Analyzed	Sample03	Gpr149-Mm00805216_m1	Target	40	23.085
660	Analyzed	Sample04	Gpr149-Mm00805216_m1	Target	40	23.489	23.441	0.24918
662	Analyzed	Sample02	Gpr15-Mm01346276_g1	Target	33.63	17.295
664	Analyzed	Sample04	Gpr15-Mm01346276_g1	Target	34.432	17.921
663	Analyzed	Sample03	Gpr15-Mm01346276_g1	Target	34.491	17.576
661	Analyzed	Sample01	Gpr15-Mm01346276_g1	Target	34.96	18.485	17.8193	0.512375
666	Analyzed	Sample02	Gpr150-Mm02344527_s1	Target	33.914	17.439
667	Analyzed	Sample03	Gpr150-Mm02344527_s1	Target	34.557	17.642
665	Analyzed	Sample01	Gpr150-Mm02344527_s1	Target	34.778	18.267
668	Analyzed	Sample04	Gpr150-Mm02344527_s1	Target	35.969	19.634	18.2455	0.990463
671	Analyzed	Sample03	Gpr151-Mm00808987_s1	Target	31.049	14.574
672	Analyzed	Sample04	Gpr151-Mm00808987_s1	Target	31.64	15.305
669	Analyzed	Sample01	Gpr151-Mm00808987_s1	Target	31.917	15.002
670	Analyzed	Sample02	Gpr151-Mm00808987_s1	Target	32.443	15.932	15.2033	0.570931
674	Analyzed	Sample02	Gpr152-Mm02620975_s1	Target	34.274	17.939
673	Analyzed	Sample01	Gpr152-Mm02620975_s1	Target	34.521	17.606
676	Analyzed	Sample04	Gpr152-Mm02620975_s1	Target	35.648	19.137
675	Analyzed	Sample03	Gpr152-Mm02620975_s1	Target	36.951	20.476	18.7895	1.30244
678	Analyzed	Sample02	Gpr153-Mm00805218_m1	Target	28.13	11.215
679	Analyzed	Sample03	Gpr153-Mm00805218_m1	Target	28.839	12.504
677	Analyzed	Sample01	Gpr153-Mm00805218_m1	Target	28.965	12.49
680	Analyzed	Sample04	Gpr153-Mm00805218_m1	Target	29.624	13.113	12.3305	0.798371
683	Analyzed	Sample03	Gpr154-Mm00558817_m1	Target	33.579	17.104
681	Analyzed	Sample01	Gpr154-Mm00558817_m1	Target	33.988	17.477
684	Analyzed	Sample04	Gpr154-Mm00558817_m1	Target	34.244	17.909
682	Analyzed	Sample02	Gpr154-Mm00558817_m1	Target	34.684	17.769	17.5648	0.356004
685	Analyzed	Sample01	Gpr156-Mm00462845_m1	Target	34.72	18.245
687	Analyzed	Sample03	Gpr156-Mm00462845_m1	Target	35.051	18.136
686	Analyzed	Sample02	Gpr156-Mm00462845_m1	Target	35.949	19.438
688	Analyzed	Sample04	Gpr156-Mm00462845_m1	Target	40	23.665	19.871	2.59718
690	Analyzed	Sample02	Gpr160-Mm02621016_s1	Target	24.715	7.8
689	Analyzed	Sample01	Gpr160-Mm02621016_s1	Target	24.935	8.46
692	Analyzed	Sample04	Gpr160-Mm02621016_s1	Target	25.38	9.045
691	Analyzed	Sample03	Gpr160-Mm02621016_s1	Target	25.433	8.922	8.55675	0.563864
693	Analyzed	Sample01	Gpr161-Mm01291057_m1	Target	29.923	13.448
694	Analyzed	Sample02	Gpr161-Mm01291057_m1	Target	30.055	13.72
695	Analyzed	Sample03	Gpr161-Mm01291057_m1	Target	30.21	13.295
696	Analyzed	Sample04	Gpr161-Mm01291057_m1	Target	30.615	14.104	13.6417	0.354764
698	Analyzed	Sample02	Gpr162-Mm00496577_m1	Target	28.601	12.126
699	Analyzed	Sample03	Gpr162-Mm00496577_m1	Target	28.648	12.137
697	Analyzed	Sample01	Gpr162-Mm00496577_m1	Target	28.828	12.493
700	Analyzed	Sample04	Gpr162-Mm00496577_m1	Target	28.947	12.032	12.197	0.202881
702	Analyzed	Sample02	Gpr171-Mm02620738_s1	Target	31.286	14.371
704	Analyzed	Sample04	Gpr171-Mm02620738_s1	Target	31.686	15.175
703	Analyzed	Sample03	Gpr171-Mm02620738_s1	Target	31.755	15.28
701	Analyzed	Sample01	Gpr171-Mm02620738_s1	Target	31.935	15.6	15.1065	0.522589
705	Analyzed	Sample01	Gpr173-Mm02620389_s1	Target	32.544	16.033
708	Analyzed	Sample04	Gpr173-Mm02620389_s1	Target	32.861	16.526
706	Analyzed	Sample02	Gpr173-Mm02620389_s1	Target	32.911	16.436
707	Analyzed	Sample03	Gpr173-Mm02620389_s1	Target	33.253	16.338	16.3332	0.214385
712	Analyzed	Sample04	Gpr174-Mm01238430_m1	Target	33.784	17.309
711	Analyzed	Sample03	Gpr174-Mm01238430_m1	Target	33.944	17.433
710	Analyzed	Sample02	Gpr174-Mm01238430_m1	Target	34.104	17.189
709	Analyzed	Sample01	Gpr174-Mm01238430_m1	Target	34.317	17.982	17.4783	0.350296
714	Analyzed	Sample02	Gpr175-Mm01183739_m1	Target	27.169	10.694
716	Analyzed	Sample04	Gpr175-Mm01183739_m1	Target	27.408	10.493
713	Analyzed	Sample01	Gpr175-Mm01183739_m1	Target	27.7	11.365
715	Analyzed	Sample03	Gpr175-Mm01183739_m1	Target	27.976	11.465	11.0042	0.483068
718	Analyzed	Sample02	Gpr176-Mm01277657_m1	Target	31.468	14.993
717	Analyzed	Sample01	Gpr176-Mm01277657_m1	Target	31.94	15.605
719	Analyzed	Sample03	Gpr176-Mm01277657_m1	Target	32.614	15.699
720	Analyzed	Sample04	Gpr176-Mm01277657_m1	Target	32.855	16.344	15.6602	0.552959
722	Analyzed	Sample02	Gpr18-Mm02620895_s1	Target	27.808	11.297
723	Analyzed	Sample03	Gpr18-Mm02620895_s1	Target	27.929	11.594
721	Analyzed	Sample01	Gpr18-Mm02620895_s1	Target	27.95	11.475
724	Analyzed	Sample04	Gpr18-Mm02620895_s1	Target	27.951	11.036	11.3505	0.2426
728	Analyzed	Sample04	Gpr19-Mm02619790_s1	Target	27.458	10.983
727	Analyzed	Sample03	Gpr19-Mm02619790_s1	Target	27.59	11.255
726	Analyzed	Sample02	Gpr19-Mm02619790_s1	Target	27.862	10.947
725	Analyzed	Sample01	Gpr19-Mm02619790_s1	Target	27.948	11.437	11.1555	0.232645
730	Analyzed	Sample02	Gpr20-Mm02620726_s1	Target	33.324	16.849
731	Analyzed	Sample03	Gpr20-Mm02620726_s1	Target	33.942	17.607
729	Analyzed	Sample01	Gpr20-Mm02620726_s1	Target	33.965	17.05
732	Analyzed	Sample04	Gpr20-Mm02620726_s1	Target	33.99	17.479	17.2462	0.3562
734	Analyzed	Sample02	Gpr21-Mm02620869_s1	Target	29.233	12.758
735	Analyzed	Sample03	Gpr21-Mm02620869_s1	Target	29.385	13.05
736	Analyzed	Sample04	Gpr21-Mm02620869_s1	Target	29.516	13.005
733	Analyzed	Sample01	Gpr21-Mm02620869_s1	Target	29.979	13.064	12.9693	0.143065
740	Analyzed	Sample04	Gpr22-Mm01291487_m1	Target	33.81	17.299
739	Analyzed	Sample03	Gpr22-Mm01291487_m1	Target	33.945	17.61
738	Analyzed	Sample02	Gpr22-Mm01291487_m1	Target	34.285	17.81
737	Analyzed	Sample01	Gpr22-Mm01291487_m1	Target	34.643	17.728	17.6118	0.224078
742	Analyzed	Sample02	Gpr23-Mm02620784_s1	Target	27.58	11.105
741	Analyzed	Sample01	Gpr23-Mm02620784_s1	Target	27.961	11.046
743	Analyzed	Sample03	Gpr23-Mm02620784_s1	Target	28.109	11.774
744	Analyzed	Sample04	Gpr23-Mm02620784_s1	Target	28.5	11.989	11.4785	0.474162
745	Analyzed	Sample01	Gpr26-Mm01165717_m1	Target	40	23.085
746	Analyzed	Sample02	Gpr26-Mm01165717_m1	Target	40	23.525
747	Analyzed	Sample03	Gpr26-Mm01165717_m1	Target	40	23.665
748	Analyzed	Sample04	Gpr26-Mm01165717_m1	Target	40	23.489	23.441	0.24918
750	Analyzed	Sample02	Gpr27-Mm01962535_s1	Target	34.985	18.51
749	Analyzed	Sample01	Gpr27-Mm01962535_s1	Target	37.088	20.173
751	Analyzed	Sample03	Gpr27-Mm01962535_s1	Target	40	23.665
752	Analyzed	Sample04	Gpr27-Mm01962535_s1	Target	40	23.489	21.4593	2.53888
755	Analyzed	Sample03	Gpr3-Mm00433719_s1	Target	30.78	14.305
754	Analyzed	Sample02	Gpr3-Mm00433719_s1	Target	30.831	13.916
753	Analyzed	Sample01	Gpr3-Mm00433719_s1	Target	30.966	14.631
756	Analyzed	Sample04	Gpr3-Mm00433719_s1	Target	31.301	14.79	14.4105	0.386567
758	Analyzed	Sample02	Gpr30-Mm02620446_s1	Target	27.952	11.441
757	Analyzed	Sample01	Gpr30-Mm02620446_s1	Target	28.771	11.856
759	Analyzed	Sample03	Gpr30-Mm02620446_s1	Target	28.969	12.494
760	Analyzed	Sample04	Gpr30-Mm02620446_s1	Target	29.001	12.666	12.1143	0.568213
764	Analyzed	Sample04	Gpr33-Mm02619799_s1	Target	35.247	18.772
761	Analyzed	Sample01	Gpr33-Mm02619799_s1	Target	35.945	19.03
762	Analyzed	Sample02	Gpr33-Mm02619799_s1	Target	36.631	20.296
763	Analyzed	Sample03	Gpr33-Mm02619799_s1	Target	36.942	20.431	19.6322	0.852702
766	Analyzed	Sample02	Gpr34-Mm02620221_s1	Target	30.352	13.437
765	Analyzed	Sample01	Gpr34-Mm02620221_s1	Target	30.545	14.21
767	Analyzed	Sample03	Gpr34-Mm02620221_s1	Target	30.954	14.479
768	Analyzed	Sample04	Gpr34-Mm02620221_s1	Target	31.044	14.533	14.1648	0.505315
769	Analyzed	Sample01	Gpr35-Mm01973686_s1	Target	30.944	14.469
771	Analyzed	Sample03	Gpr35-Mm01973686_s1	Target	31.067	14.732
770	Analyzed	Sample02	Gpr35-Mm01973686_s1	Target	31.22	14.709
772	Analyzed	Sample04	Gpr35-Mm01973686_s1	Target	31.467	14.552	14.6155	0.126239
774	Analyzed	Sample02	Gpr39-Mm01308380_s1	Target	28.859	12.524
775	Analyzed	Sample03	Gpr39-Mm01308380_s1	Target	28.912	12.437
776	Analyzed	Sample04	Gpr39-Mm01308380_s1	Target	28.987	12.072
773	Analyzed	Sample01	Gpr39-Mm01308380_s1	Target	29.393	12.882	12.4788	0.332589
778	Analyzed	Sample02	Gpr4-Mm00558777_s1	Target	27.583	11.248
779	Analyzed	Sample03	Gpr4-Mm00558777_s1	Target	27.638	11.127
777	Analyzed	Sample01	Gpr4-Mm00558777_s1	Target	27.783	11.308
780	Analyzed	Sample04	Gpr4-Mm00558777_s1	Target	27.97	11.055	11.1845	0.114544
783	Analyzed	Sample03	Gpr41-Mm02621638_s1	Target	30.83	14.495
784	Analyzed	Sample04	Gpr41-Mm02621638_s1	Target	30.984	14.473
782	Analyzed	Sample02	Gpr41-Mm02621638_s1	Target	33.606	16.691
781	Analyzed	Sample01	Gpr41-Mm02621638_s1	Target	33.671	17.196	15.7138	1.43491
787	Analyzed	Sample03	Gpr44-Mm00438315_s1	Target	32.962	16.047
788	Analyzed	Sample04	Gpr44-Mm00438315_s1	Target	33.516	17.181
785	Analyzed	Sample01	Gpr44-Mm00438315_s1	Target	33.899	17.388
786	Analyzed	Sample02	Gpr44-Mm00438315_s1	Target	34.331	17.856	17.118	0.767801
789	Analyzed	Sample01	Gpr45-Mm00446398_s1	Target	35.252	18.777
791	Analyzed	Sample03	Gpr45-Mm00446398_s1	Target	35.66	19.325
792	Analyzed	Sample04	Gpr45-Mm00446398_s1	Target	35.717	18.802
790	Analyzed	Sample02	Gpr45-Mm00446398_s1	Target	36.992	20.481	19.3462	0.797572
793	Analyzed	Sample01	Gpr50-Mm00439147_m1	Target	40	23.085
794	Analyzed	Sample02	Gpr50-Mm00439147_m1	Target	40	23.525
795	Analyzed	Sample03	Gpr50-Mm00439147_m1	Target	40	23.665
796	Analyzed	Sample04	Gpr50-Mm00439147_m1	Target	40	23.489	23.441	0.24918
798	Analyzed	Sample02	Gpr55-Mm02621622_s1	Target	33.993	17.518
799	Analyzed	Sample03	Gpr55-Mm02621622_s1	Target	34.812	18.477
797	Analyzed	Sample01	Gpr55-Mm02621622_s1	Target	34.974	18.059
800	Analyzed	Sample04	Gpr55-Mm02621622_s1	Target	35.415	18.904	18.2395	0.59192
802	Analyzed	Sample02	Gpr56-Mm00817704_m1	Target	22.525	6.05
803	Analyzed	Sample03	Gpr56-Mm00817704_m1	Target	22.575	6.24
801	Analyzed	Sample01	Gpr56-Mm00817704_m1	Target	22.812	5.897
804	Analyzed	Sample04	Gpr56-Mm00817704_m1	Target	22.97	6.459	6.1615	0.242941
806	Analyzed	Sample02	Gpr6-Mm01701705_s1	Target	32.827	16.492
807	Analyzed	Sample03	Gpr6-Mm01701705_s1	Target	36.615	20.104
805	Analyzed	Sample01	Gpr6-Mm01701705_s1	Target	37.022	20.547
808	Analyzed	Sample04	Gpr6-Mm01701705_s1	Target	40	23.085	20.057	2.71541
811	Analyzed	Sample03	Gpr61-Mm00558495_s1	Target	29.034	12.559
812	Analyzed	Sample04	Gpr61-Mm00558495_s1	Target	29.796	13.461
810	Analyzed	Sample02	Gpr61-Mm00558495_s1	Target	29.799	13.288
809	Analyzed	Sample01	Gpr61-Mm00558495_s1	Target	29.951	13.036	13.086	0.392283
814	Analyzed	Sample02	Gpr62-Mm02621101_s1	Target	30.952	14.617
815	Analyzed	Sample03	Gpr62-Mm02621101_s1	Target	31.44	14.965
816	Analyzed	Sample04	Gpr62-Mm02621101_s1	Target	31.771	14.856
813	Analyzed	Sample01	Gpr62-Mm02621101_s1	Target	31.842	15.331	14.9423	0.297137
819	Analyzed	Sample03	Gpr63-Mm00446159_s1	Target	28.533	12.058
818	Analyzed	Sample02	Gpr63-Mm00446159_s1	Target	28.566	12.231
817	Analyzed	Sample01	Gpr63-Mm00446159_s1	Target	28.874	11.959
820	Analyzed	Sample04	Gpr63-Mm00446159_s1	Target	28.957	12.446	12.1735	0.21363
822	Analyzed	Sample02	Gpr64-Mm00724545_m1	Target	32.739	16.264
823	Analyzed	Sample03	Gpr64-Mm00724545_m1	Target	32.88	15.965
821	Analyzed	Sample01	Gpr64-Mm00724545_m1	Target	32.953	16.618
824	Analyzed	Sample04	Gpr64-Mm00724545_m1	Target	33.826	17.315	16.5405	0.581237
826	Analyzed	Sample02	Gpr65-Mm02619732_s1	Target	28.421	11.946
825	Analyzed	Sample01	Gpr65-Mm02619732_s1	Target	28.532	12.021
827	Analyzed	Sample03	Gpr65-Mm02619732_s1	Target	28.675	11.76
828	Analyzed	Sample04	Gpr65-Mm02619732_s1	Target	28.946	12.611	12.0845	0.367749
830	Analyzed	Sample02	Gpr68-Mm00558545_s1	Target	32.541	16.066
832	Analyzed	Sample04	Gpr68-Mm00558545_s1	Target	32.654	16.319
829	Analyzed	Sample01	Gpr68-Mm00558545_s1	Target	32.974	16.059
831	Analyzed	Sample03	Gpr68-Mm00558545_s1	Target	33.177	16.666	16.2775	0.285849
834	Analyzed	Sample02	Gpr75-Mm00558537_s1	Target	30.566	14.091
835	Analyzed	Sample03	Gpr75-Mm00558537_s1	Target	30.602	14.267
836	Analyzed	Sample04	Gpr75-Mm00558537_s1	Target	30.953	14.442
833	Analyzed	Sample01	Gpr75-Mm00558537_s1	Target	31.051	14.136	14.234	0.157487
838	Analyzed	Sample02	Gpr77-Mm01267981_s1	Target	31.509	15.034
837	Analyzed	Sample01	Gpr77-Mm01267981_s1	Target	31.97	15.055
839	Analyzed	Sample03	Gpr77-Mm01267981_s1	Target	32.484	16.149
840	Analyzed	Sample04	Gpr77-Mm01267981_s1	Target	32.966	16.455	15.6732	0.736737
842	Analyzed	Sample02	Gpr81-Mm00558586_s1	Target	27.632	11.157
841	Analyzed	Sample01	Gpr81-Mm00558586_s1	Target	27.961	11.046
843	Analyzed	Sample03	Gpr81-Mm00558586_s1	Target	28.205	11.87
844	Analyzed	Sample04	Gpr81-Mm00558586_s1	Target	28.554	12.043	11.529	0.500716
846	Analyzed	Sample02	Gpr82-Mm00558788_s1	Target	29.48	13.005
845	Analyzed	Sample01	Gpr82-Mm00558788_s1	Target	29.646	12.731
847	Analyzed	Sample03	Gpr82-Mm00558788_s1	Target	29.927	13.592
848	Analyzed	Sample04	Gpr82-Mm00558788_s1	Target	30.346	13.835	13.2908	0.510533
851	Analyzed	Sample03	Gpr83-Mm00439103_m1	Target	35.199	18.864
852	Analyzed	Sample04	Gpr83-Mm00439103_m1	Target	35.929	19.418
850	Analyzed	Sample02	Gpr83-Mm00439103_m1	Target	36.58	20.105
849	Analyzed	Sample01	Gpr83-Mm00439103_m1	Target	36.973	20.058	19.6112	0.58853
854	Analyzed	Sample02	Gpr84-Mm02620530_s1	Target	30.586	14.111
853	Analyzed	Sample01	Gpr84-Mm02620530_s1	Target	30.923	14.008
856	Analyzed	Sample04	Gpr84-Mm02620530_s1	Target	32.17	15.659
855	Analyzed	Sample03	Gpr84-Mm02620530_s1	Target	32.481	16.146	14.981	1.08329
858	Analyzed	Sample02	Gpr85-Mm00460767_s1	Target	28.524	12.049
857	Analyzed	Sample01	Gpr85-Mm00460767_s1	Target	28.798	11.883
859	Analyzed	Sample03	Gpr85-Mm00460767_s1	Target	30.822	14.487
860	Analyzed	Sample04	Gpr85-Mm00460767_s1	Target	30.94	14.429	13.212	1.44055
862	Analyzed	Sample02	Gpr87-Mm00519013_s1	Target	31.584	15.109
864	Analyzed	Sample04	Gpr87-Mm00519013_s1	Target	31.742	15.231
861	Analyzed	Sample01	Gpr87-Mm00519013_s1	Target	31.932	15.017
863	Analyzed	Sample03	Gpr87-Mm00519013_s1	Target	31.963	15.628	15.2462	0.269171
867	Analyzed	Sample03	Gpr88-Mm02620353_s1	Target	35.153	18.818
866	Analyzed	Sample02	Gpr88-Mm02620353_s1	Target	35.233	18.758
868	Analyzed	Sample04	Gpr88-Mm02620353_s1	Target	35.247	18.736
865	Analyzed	Sample01	Gpr88-Mm02620353_s1	Target	35.911	18.996	18.827	0.117876
870	Analyzed	Sample02	Gpr92-Mm02621109_s1	Target	30.955	14.48
871	Analyzed	Sample03	Gpr92-Mm02621109_s1	Target	31.466	15.131
869	Analyzed	Sample01	Gpr92-Mm02621109_s1	Target	31.971	15.056
872	Analyzed	Sample04	Gpr92-Mm02621109_s1	Target	32.125	15.614	15.0703	0.464741
875	Analyzed	Sample03	Gpr97-Mm00499385_m1	Target	27.696	11.361
876	Analyzed	Sample04	Gpr97-Mm00499385_m1	Target	27.93	11.419
874	Analyzed	Sample02	Gpr97-Mm00499385_m1	Target	28.014	11.539
873	Analyzed	Sample01	Gpr97-Mm00499385_m1	Target	28.23	11.315	11.4085	0.0968487
878	Analyzed	Sample02	Gprc5a-Mm00724888_m1	Target	27.416	10.941
877	Analyzed	Sample01	Gprc5a-Mm00724888_m1	Target	27.705	10.79
879	Analyzed	Sample03	Gprc5a-Mm00724888_m1	Target	27.803	11.468
880	Analyzed	Sample04	Gprc5a-Mm00724888_m1	Target	27.973	11.462	11.1653	0.351577
882	Analyzed	Sample02	Gprc5b-Mm00458150_m1	Target	25.676	9.201
883	Analyzed	Sample03	Gprc5b-Mm00458150_m1	Target	25.829	9.494
881	Analyzed	Sample01	Gprc5b-Mm00458150_m1	Target	25.952	9.037
884	Analyzed	Sample04	Gprc5b-Mm00458150_m1	Target	26.324	9.813	9.38625	0.341574
887	Analyzed	Sample03	Gprc5c-Mm00548863_m1	Target	23.111	6.776
888	Analyzed	Sample04	Gprc5c-Mm00548863_m1	Target	23.584	7.073
886	Analyzed	Sample02	Gprc5c-Mm00548863_m1	Target	23.607	7.132
885	Analyzed	Sample01	Gprc5c-Mm00548863_m1	Target	23.953	7.038	7.00475	0.157356
890	Analyzed	Sample02	Gprc5d-Mm01265811_m1	Target	33.889	17.414
891	Analyzed	Sample03	Gprc5d-Mm01265811_m1	Target	35.316	18.981
892	Analyzed	Sample04	Gprc5d-Mm01265811_m1	Target	36.504	19.993
889	Analyzed	Sample01	Gprc5d-Mm01265811_m1	Target	36.926	20.011	19.0998	1.22258
895	Analyzed	Sample03	Gprc6a-Mm00467618_m1	Target	35.942	19.607
893	Analyzed	Sample01	Gprc6a-Mm00467618_m1	Target	40	23.085
894	Analyzed	Sample02	Gprc6a-Mm00467618_m1	Target	40	23.525
896	Analyzed	Sample04	Gprc6a-Mm00467618_m1	Target	40	23.489	22.4265	1.89022
898	Analyzed	Sample02	Grm1-Mm00810219_m1	Target	36.979	20.504
897	Analyzed	Sample01	Grm1-Mm00810219_m1	Target	40	23.085
899	Analyzed	Sample03	Grm1-Mm00810219_m1	Target	40	23.665
900	Analyzed	Sample04	Grm1-Mm00810219_m1	Target	40	23.489	22.6857	1.47463
901	Analyzed	Sample01	Grm2-Mm01235831_m1	Target	40	23.085
902	Analyzed	Sample02	Grm2-Mm01235831_m1	Target	40	23.525
903	Analyzed	Sample03	Grm2-Mm01235831_m1	Target	40	23.665
904	Analyzed	Sample04	Grm2-Mm01235831_m1	Target	40	23.489	23.441	0.24918
907	Analyzed	Sample03	Grm3-Mm00725298_m1	Target	35.768	19.433
906	Analyzed	Sample02	Grm3-Mm00725298_m1	Target	35.919	19.444
905	Analyzed	Sample01	Grm3-Mm00725298_m1	Target	36.368	19.453
908	Analyzed	Sample04	Grm3-Mm00725298_m1	Target	36.556	20.045	19.5938	0.300944
912	Analyzed	Sample04	Grm4-Mm01306128_m1	Target	35.659	19.148
910	Analyzed	Sample02	Grm4-Mm01306128_m1	Target	35.768	19.293
909	Analyzed	Sample01	Grm4-Mm01306128_m1	Target	35.928	19.013
911	Analyzed	Sample03	Grm4-Mm01306128_m1	Target	36.6	20.265	19.4297	0.56845
913	Analyzed	Sample01	Grm5-Mm00690332_m1	Target	40	23.085
914	Analyzed	Sample02	Grm5-Mm00690332_m1	Target	40	23.525
915	Analyzed	Sample03	Grm5-Mm00690332_m1	Target	40	23.665
916	Analyzed	Sample04	Grm5-Mm00690332_m1	Target	40	23.489	23.441	0.24918
917	Analyzed	Sample01	Grm6-Mm00841148_m1	Target	40	23.085
918	Analyzed	Sample02	Grm6-Mm00841148_m1	Target	40	23.525
919	Analyzed	Sample03	Grm6-Mm00841148_m1	Target	40	23.665
920	Analyzed	Sample04	Grm6-Mm00841148_m1	Target	40	23.489	23.441	0.24918
922	Analyzed	Sample02	Grm7-Mm01189424_m1	Target	29.268	12.793
923	Analyzed	Sample03	Grm7-Mm01189424_m1	Target	29.696	13.361
921	Analyzed	Sample01	Grm7-Mm01189424_m1	Target	29.75	12.835
924	Analyzed	Sample04	Grm7-Mm01189424_m1	Target	29.962	13.451	13.11	0.344188
927	Analyzed	Sample03	Grm8-Mm00433840_m1	Target	36.764	20.429
928	Analyzed	Sample04	Grm8-Mm00433840_m1	Target	36.946	20.435
925	Analyzed	Sample01	Grm8-Mm00433840_m1	Target	40	23.085
926	Analyzed	Sample02	Grm8-Mm00433840_m1	Target	40	23.525	21.8685	1.66843
931	Analyzed	Sample03	Gusb-Mm00446953_m1	Target	24.162	7.827
932	Analyzed	Sample04	Gusb-Mm00446953_m1	Target	24.636	8.125
930	Analyzed	Sample02	Gusb-Mm00446953_m1	Target	25.55	9.075
929	Analyzed	Sample01	Gusb-Mm00446953_m1	Target	25.969	9.054	8.52025	0.64017
933	Analyzed	Sample01	Hcrtr1-Mm01185778_m1	Target	33.955	17.04
935	Analyzed	Sample03	Hcrtr1-Mm01185778_m1	Target	34.745	18.41
934	Analyzed	Sample02	Hcrtr1-Mm01185778_m1	Target	35.014	18.539
936	Analyzed	Sample04	Hcrtr1-Mm01185778_m1	Target	35.363	18.852	18.2102	0.801936
938	Analyzed	Sample02	Hcrtr2-Mm01179312_m1	Target	36.946	20.471
937	Analyzed	Sample01	Hcrtr2-Mm01179312_m1	Target	40	23.085
939	Analyzed	Sample03	Hcrtr2-Mm01179312_m1	Target	40	23.665
940	Analyzed	Sample04	Hcrtr2-Mm01179312_m1	Target	40	23.489	22.6775	1.4909
944	Analyzed	Sample04	Hmbs-Mm00660262_g1	Target	23.861	7.35
943	Analyzed	Sample03	Hmbs-Mm00660262_g1	Target	23.966	7.631
942	Analyzed	Sample02	Hmbs-Mm00660262_g1	Target	24.195	7.72
941	Analyzed	Sample01	Hmbs-Mm00660262_g1	Target	24.799	7.884	7.64625	0.223578
947	Analyzed	Sample03	Hprt1-Mm00446968_m1	Target	22.966	6.631
948	Analyzed	Sample04	Hprt1-Mm00446968_m1	Target	23.261	6.75
946	Analyzed	Sample02	Hprt1-Mm00446968_m1	Target	23.409	6.934
945	Analyzed	Sample01	Hprt1-Mm00446968_m1	Target	23.851	6.936	6.81275	0.14929
950	Analyzed	Sample02	Hrh1-Mm00434002_s1	Target	32.363	15.888
952	Analyzed	Sample04	Hrh1-Mm00434002_s1	Target	32.734	16.223
951	Analyzed	Sample03	Hrh1-Mm00434002_s1	Target	32.904	16.569
949	Analyzed	Sample01	Hrh1-Mm00434002_s1	Target	32.96	16.045	16.1813	0.292491
955	Analyzed	Sample03	Hrh2-Mm00434009_s1	Target	31.603	15.268
954	Analyzed	Sample02	Hrh2-Mm00434009_s1	Target	31.931	15.456
956	Analyzed	Sample04	Hrh2-Mm00434009_s1	Target	32.168	15.657
953	Analyzed	Sample01	Hrh2-Mm00434009_s1	Target	32.958	16.043	15.606	0.33182
958	Analyzed	Sample02	Hrh3-Mm00446706_m1	Target	33.541	17.066
957	Analyzed	Sample01	Hrh3-Mm00446706_m1	Target	34.818	17.903
960	Analyzed	Sample04	Hrh3-Mm00446706_m1	Target	34.963	18.452
959	Analyzed	Sample03	Hrh3-Mm00446706_m1	Target	35.051	18.716	18.0343	0.728934
963	Analyzed	Sample03	Hrh4-Mm00467634_m1	Target	36.905	20.57
961	Analyzed	Sample01	Hrh4-Mm00467634_m1	Target	40	23.085
962	Analyzed	Sample02	Hrh4-Mm00467634_m1	Target	40	23.525
964	Analyzed	Sample04	Hrh4-Mm00467634_m1	Target	40	23.489	22.6673	1.41232
965	Analyzed	Sample01	Htr1a-Mm00434106_s1	Target	40	23.085
966	Analyzed	Sample02	Htr1a-Mm00434106_s1	Target	40	23.525
967	Analyzed	Sample03	Htr1a-Mm00434106_s1	Target	40	23.665
968	Analyzed	Sample04	Htr1a-Mm00434106_s1	Target	40	23.489	23.441	0.24918
970	Analyzed	Sample02	Htr1b-Mm00439377_s1	Target	27.325	10.85
971	Analyzed	Sample03	Htr1b-Mm00439377_s1	Target	27.343	11.008
969	Analyzed	Sample01	Htr1b-Mm00439377_s1	Target	27.755	10.84
972	Analyzed	Sample04	Htr1b-Mm00439377_s1	Target	27.956	11.445	11.0357	0.283476
975	Analyzed	Sample03	Htr1d-Mm00434115_s1	Target	33.952	17.617
976	Analyzed	Sample04	Htr1d-Mm00434115_s1	Target	33.965	17.454
973	Analyzed	Sample01	Htr1d-Mm00434115_s1	Target	34.644	17.729
974	Analyzed	Sample02	Htr1d-Mm00434115_s1	Target	34.877	18.402	17.8005	0.416593
977	Analyzed	Sample01	Htr1f-Mm02619863_s1	Target	37.087	20.172
978	Analyzed	Sample02	Htr1f-Mm02619863_s1	Target	40	23.525
979	Analyzed	Sample03	Htr1f-Mm02619863_s1	Target	40	23.665
980	Analyzed	Sample04	Htr1f-Mm02619863_s1	Target	40	23.489	22.7127	1.69553
982	Analyzed	Sample02	Htr2a-Mm00555764_m1	Target	31.07	14.595
981	Analyzed	Sample01	Htr2a-Mm00555764_m1	Target	31.146	14.231
983	Analyzed	Sample03	Htr2a-Mm00555764_m1	Target	31.657	15.322
984	Analyzed	Sample04	Htr2a-Mm00555764_m1	Target	31.979	15.468	14.904	0.589132
986	Analyzed	Sample02	Htr2b-Mm00434123_m1	Target	31.342	14.867
985	Analyzed	Sample01	Htr2b-Mm00434123_m1	Target	31.638	14.723
987	Analyzed	Sample03	Htr2b-Mm00434123_m1	Target	32.276	15.941
988	Analyzed	Sample04	Htr2b-Mm00434123_m1	Target	33.015	16.504	15.5088	0.857634
989	Analyzed	Sample01	Htr2c-Mm00434127_m1	Target	40	23.085
990	Analyzed	Sample02	Htr2c-Mm00434127_m1	Target	40	23.525
991	Analyzed	Sample03	Htr2c-Mm00434127_m1	Target	40	23.665
992	Analyzed	Sample04	Htr2c-Mm00434127_m1	Target	40	23.489	23.441	0.24918
995	Analyzed	Sample03	Htr4-Mm00434129_m1	Target	31.376	15.041
994	Analyzed	Sample02	Htr4-Mm00434129_m1	Target	31.636	15.161
996	Analyzed	Sample04	Htr4-Mm00434129_m1	Target	31.865	15.354
993	Analyzed	Sample01	Htr4-Mm00434129_m1	Target	31.978	15.063	15.1547	0.142708
997	Analyzed	Sample01	Htr5a-Mm00434132_m1	Target	40	23.085
998	Analyzed	Sample02	Htr5a-Mm00434132_m1	Target	40	23.525
999	Analyzed	Sample03	Htr5a-Mm00434132_m1	Target	40	23.665
1000	Analyzed	Sample04	Htr5a-Mm00434132_m1	Target	40	23.489	23.441	0.24918
1003	Analyzed	Sample03	Htr5b-Mm00439389_m1	Target	36.961	20.626
1001	Analyzed	Sample01	Htr5b-Mm00439389_m1	Target	40	23.085
1002	Analyzed	Sample02	Htr5b-Mm00439389_m1	Target	40	23.525
1004	Analyzed	Sample04	Htr5b-Mm00439389_m1	Target	40	23.489	22.6812	1.38461
1005	Analyzed	Sample01	Htr6-Mm00445320_m1	Target	35.953	19.038
1006	Analyzed	Sample02	Htr6-Mm00445320_m1	Target	40	23.525
1007	Analyzed	Sample03	Htr6-Mm00445320_m1	Target	40	23.665
1008	Analyzed	Sample04	Htr6-Mm00445320_m1	Target	40	23.489	22.4293	2.26211
1010	Analyzed	Sample02	Htr7-Mm00434133_m1	Target	34.139	17.664
1009	Analyzed	Sample01	Htr7-Mm00434133_m1	Target	35.976	19.061
1011	Analyzed	Sample03	Htr7-Mm00434133_m1	Target	40	23.665
1012	Analyzed	Sample04	Htr7-Mm00434133_m1	Target	40	23.489	20.9698	3.06498
1016	Analyzed	Sample04	Il8ra-Mm00731329_s1	Target	36.959	20.448
1013	Analyzed	Sample01	Il8ra-Mm00731329_s1	Target	40	23.085
1014	Analyzed	Sample02	Il8ra-Mm00731329_s1	Target	40	23.525
1015	Analyzed	Sample03	Il8ra-Mm00731329_s1	Target	40	23.665	22.6807	1.50887
1018	Analyzed	Sample02	Il8rb-Mm99999117_s1	Target	33.042	16.567
1019	Analyzed	Sample03	Il8rb-Mm99999117_s1	Target	33.426	17.091
1020	Analyzed	Sample04	Il8rb-Mm99999117_s1	Target	33.624	17.113
1017	Analyzed	Sample01	Il8rb-Mm99999117_s1	Target	33.943	17.028	16.9498	0.257697
1023	Analyzed	Sample03	Ipo8-Mm01255158_m1	Target	23.906	7.571
1024	Analyzed	Sample04	Ipo8-Mm01255158_m1	Target	23.932	7.421
1022	Analyzed	Sample02	Ipo8-Mm01255158_m1	Target	24.002	7.527
1021	Analyzed	Sample01	Ipo8-Mm01255158_m1	Target	24.392	7.477	7.499	0.0646426
1027	Analyzed	Sample03	Kiss1r-Mm00475046_m1	Target	28.96	12.625
1026	Analyzed	Sample02	Kiss1r-Mm00475046_m1	Target	29.266	12.791
1028	Analyzed	Sample04	Kiss1r-Mm00475046_m1	Target	29.454	12.943
1025	Analyzed	Sample01	Kiss1r-Mm00475046_m1	Target	29.528	12.613	12.743	0.156128
1031	Analyzed	Sample03	Leng4-Mm00513220_m1	Target	24.251	7.916
1032	Analyzed	Sample04	Leng4-Mm00513220_m1	Target	24.977	8.466
1030	Analyzed	Sample02	Leng4-Mm00513220_m1	Target	25.19	8.715
1029	Analyzed	Sample01	Leng4-Mm00513220_m1	Target	25.481	8.566	8.41575	0.348521
1035	Analyzed	Sample03	Lgr4-Mm00554385_m1	Target	22.623	6.288
1036	Analyzed	Sample04	Lgr4-Mm00554385_m1	Target	22.927	6.416
1034	Analyzed	Sample02	Lgr4-Mm00554385_m1	Target	23.161	6.686
1033	Analyzed	Sample01	Lgr4-Mm00554385_m1	Target	23.272	6.357	6.43675	0.174206
1038	Analyzed	Sample02	Lgr5-Mm00438890_m1	Target	32.22	15.745
1039	Analyzed	Sample03	Lgr5-Mm00438890_m1	Target	32.708	16.373
1040	Analyzed	Sample04	Lgr5-Mm00438890_m1	Target	32.869	16.358
1037	Analyzed	Sample01	Lgr5-Mm00438890_m1	Target	32.958	16.043	16.1298	0.298232
1041	Analyzed	Sample01	Lgr6-Mm01291336_m1	Target	31.938	15.023
1042	Analyzed	Sample02	Lgr6-Mm01291336_m1	Target	32.096	15.621
1043	Analyzed	Sample03	Lgr6-Mm01291336_m1	Target	32.164	15.829
1044	Analyzed	Sample04	Lgr6-Mm01291336_m1	Target	32.857	16.346	15.7048	0.547247
1046	Analyzed	Sample02	Lgr7-Mm01220214_m1	Target	35.429	18.954
1047	Analyzed	Sample03	Lgr7-Mm01220214_m1	Target	36.698	20.363
1045	Analyzed	Sample01	Lgr7-Mm01220214_m1	Target	36.959	20.044
1048	Analyzed	Sample04	Lgr7-Mm01220214_m1	Target	40	23.489	20.7125	1.94682
1050	Analyzed	Sample02	Lgr8-Mm00446529_m1	Target	35.224	18.749
1052	Analyzed	Sample04	Lgr8-Mm00446529_m1	Target	35.523	19.012
1049	Analyzed	Sample01	Lgr8-Mm00446529_m1	Target	35.633	18.718
1051	Analyzed	Sample03	Lgr8-Mm00446529_m1	Target	35.932	19.597	19.019	0.407281
1054	Analyzed	Sample02	Lhcgr-Mm00442931_m1	Target	35.874	19.399
1055	Analyzed	Sample03	Lhcgr-Mm00442931_m1	Target	35.95	19.615
1056	Analyzed	Sample04	Lhcgr-Mm00442931_m1	Target	36.841	20.33
1053	Analyzed	Sample01	Lhcgr-Mm00442931_m1	Target	40	23.085	20.6073	1.69907
1059	Analyzed	Sample03	Lphn1-Mm01247150_m1	Target	26.169	9.834
1060	Analyzed	Sample04	Lphn1-Mm01247150_m1	Target	26.648	10.137
1058	Analyzed	Sample02	Lphn1-Mm01247150_m1	Target	26.763	10.288
1057	Analyzed	Sample01	Lphn1-Mm01247150_m1	Target	26.96	10.045	10.076	0.189903
1063	Analyzed	Sample03	Lphn2-Mm01320597_m1	Target	25.048	8.713
1064	Analyzed	Sample04	Lphn2-Mm01320597_m1	Target	25.477	8.966
1062	Analyzed	Sample02	Lphn2-Mm01320597_m1	Target	25.872	9.397
1061	Analyzed	Sample01	Lphn2-Mm01320597_m1	Target	25.936	9.021	9.02425	0.282384
1066	Analyzed	Sample02	Lphn3-Mm01216694_m1	Target	30.026	13.551
1065	Analyzed	Sample01	Lphn3-Mm01216694_m1	Target	30.293	13.378
1067	Analyzed	Sample03	Lphn3-Mm01216694_m1	Target	30.595	14.26
1068	Analyzed	Sample04	Lphn3-Mm01216694_m1	Target	30.97	14.459	13.912	0.527823
1071	Analyzed	Sample03	Ltb4r1-Mm02619879_s1	Target	27.82	11.485
1072	Analyzed	Sample04	Ltb4r1-Mm02619879_s1	Target	27.93	11.419
1070	Analyzed	Sample02	Ltb4r1-Mm02619879_s1	Target	28.13	11.655
1069	Analyzed	Sample01	Ltb4r1-Mm02619879_s1	Target	28.167	11.252	11.4527	0.166718
1075	Analyzed	Sample03	Ltb4r2-Mm00498491_s1	Target	29.302	12.967
1074	Analyzed	Sample02	Ltb4r2-Mm00498491_s1	Target	29.689	13.214
1076	Analyzed	Sample04	Ltb4r2-Mm00498491_s1	Target	29.772	13.261
1073	Analyzed	Sample01	Ltb4r2-Mm00498491_s1	Target	29.964	13.049	13.1227	0.138006
1079	Analyzed	Sample03	Mas1-Mm00434823_s1	Target	28.679	12.344
1080	Analyzed	Sample04	Mas1-Mm00434823_s1	Target	28.967	12.456
1078	Analyzed	Sample02	Mas1-Mm00434823_s1	Target	30.766	14.291
1077	Analyzed	Sample01	Mas1-Mm00434823_s1	Target	30.794	13.879	13.2425	0.988327
1082	Analyzed	Sample02	Mass1-Mm00475232_m1	Target	31.454	14.979
1081	Analyzed	Sample01	Mass1-Mm00475232_m1	Target	31.626	14.711
1084	Analyzed	Sample04	Mass1-Mm00475232_m1	Target	31.962	15.451
1083	Analyzed	Sample03	Mass1-Mm00475232_m1	Target	32.365	16.03	15.2928	0.578922
1086	Analyzed	Sample02	Mc1r-Mm00434851_s1	Target	35.285	18.81
1088	Analyzed	Sample04	Mc1r-Mm00434851_s1	Target	36.549	20.038
1085	Analyzed	Sample01	Mc1r-Mm00434851_s1	Target	36.956	20.041
1087	Analyzed	Sample03	Mc1r-Mm00434851_s1	Target	40	23.665	20.6385	2.09926
1090	Analyzed	Sample02	Mc2r-Mm00434865_s1	Target	31.673	15.198
1092	Analyzed	Sample04	Mc2r-Mm00434865_s1	Target	31.934	15.423
1089	Analyzed	Sample01	Mc2r-Mm00434865_s1	Target	31.964	15.049
1091	Analyzed	Sample03	Mc2r-Mm00434865_s1	Target	32.652	16.317	15.4968	0.568032
1093	Analyzed	Sample01	Mc3r-Mm00434876_s1	Target	36.95	20.035
1094	Analyzed	Sample02	Mc3r-Mm00434876_s1	Target	40	23.525
1095	Analyzed	Sample03	Mc3r-Mm00434876_s1	Target	40	23.665
1096	Analyzed	Sample04	Mc3r-Mm00434876_s1	Target	40	23.489	22.6785	1.76397
1097	Analyzed	Sample01	Mc4r-Mm00457483_s1	Target	32.954	16.039
1098	Analyzed	Sample02	Mc4r-Mm00457483_s1	Target	33.052	16.577
1100	Analyzed	Sample04	Mc4r-Mm00457483_s1	Target	33.403	16.892
1099	Analyzed	Sample03	Mc4r-Mm00457483_s1	Target	34.036	17.701	16.8023	0.695005
1103	Analyzed	Sample03	Mc5r-Mm00442970_m1	Target	34.582	18.247
1102	Analyzed	Sample02	Mc5r-Mm00442970_m1	Target	35.269	18.794
1104	Analyzed	Sample04	Mc5r-Mm00442970_m1	Target	35.975	19.464
1101	Analyzed	Sample01	Mc5r-Mm00442970_m1	Target	36.962	20.047	19.138	0.784171
1106	Analyzed	Sample02	Mchr1-Mm00653044_m1	Target	32.363	15.888
1105	Analyzed	Sample01	Mchr1-Mm00653044_m1	Target	32.863	15.948
1108	Analyzed	Sample04	Mchr1-Mm00653044_m1	Target	33.62	17.109
1107	Analyzed	Sample03	Mchr1-Mm00653044_m1	Target	33.958	17.623	16.642	0.862284
1109	Analyzed	Sample01	Mrgpra1-Mm01984314_s1	Target	40	23.085
1110	Analyzed	Sample02	Mrgpra1-Mm01984314_s1	Target	40	23.525
1111	Analyzed	Sample03	Mrgpra1-Mm01984314_s1	Target	40	23.665
1112	Analyzed	Sample04	Mrgpra1-Mm01984314_s1	Target	40	23.489	23.441	0.24918
1116	Analyzed	Sample04	Mrgpra2-Mm02528427_s1	Target	33.649	17.138
1114	Analyzed	Sample02	Mrgpra2-Mm02528427_s1	Target	34.179	17.704
1115	Analyzed	Sample03	Mrgpra2-Mm02528427_s1	Target	34.698	18.363
1113	Analyzed	Sample01	Mrgpra2-Mm02528427_s1	Target	34.984	18.069	17.8185	0.527706
1118	Analyzed	Sample02	Mrgpra3-Mm02620679_s1	Target	35.933	19.458
1117	Analyzed	Sample01	Mrgpra3-Mm02620679_s1	Target	40	23.085
1119	Analyzed	Sample03	Mrgpra3-Mm02620679_s1	Target	40	23.665
1120	Analyzed	Sample04	Mrgpra3-Mm02620679_s1	Target	40	23.489	22.4243	1.99235
1122	Analyzed	Sample02	Mrgpra4-Mm00655340_s1	Target	36.908	20.433
1121	Analyzed	Sample01	Mrgpra4-Mm00655340_s1	Target	40	23.085
1123	Analyzed	Sample03	Mrgpra4-Mm00655340_s1	Target	40	23.665
1124	Analyzed	Sample04	Mrgpra4-Mm00655340_s1	Target	40	23.489	22.668	1.50965
1125	Analyzed	Sample01	Mrgpra5-Mm02620989_s1	Target	40	23.085
1126	Analyzed	Sample02	Mrgpra5-Mm02620989_s1	Target	40	23.525
1127	Analyzed	Sample03	Mrgpra5-Mm02620989_s1	Target	40	23.665
1128	Analyzed	Sample04	Mrgpra5-Mm02620989_s1	Target	40	23.489	23.441	0.24918
1130	Analyzed	Sample02	Mrgpra6-Mm02525808_s1	Target	34.901	18.426
1129	Analyzed	Sample01	Mrgpra6-Mm02525808_s1	Target	35.654	18.739
1132	Analyzed	Sample04	Mrgpra6-Mm02525808_s1	Target	35.874	19.363
1131	Analyzed	Sample03	Mrgpra6-Mm02525808_s1	Target	36.558	20.223	19.1878	0.792484
1133	Analyzed	Sample01	Mrgpra7-Mm02620994_s1	Target	40	23.085
1134	Analyzed	Sample02	Mrgpra7-Mm02620994_s1	Target	40	23.525
1135	Analyzed	Sample03	Mrgpra7-Mm02620994_s1	Target	40	23.665
1136	Analyzed	Sample04	Mrgpra7-Mm02620994_s1	Target	40	23.489	23.441	0.24918
1137	Analyzed	Sample01	Mrgpra8-Mm02621006_s1	Target	40	23.085
1138	Analyzed	Sample02	Mrgpra8-Mm02621006_s1	Target	40	23.525
1139	Analyzed	Sample03	Mrgpra8-Mm02621006_s1	Target	40	23.665
1140	Analyzed	Sample04	Mrgpra8-Mm02621006_s1	Target	40	23.489	23.441	0.24918
1141	Analyzed	Sample01	Mrgprb1-Mm01701895_s1	Target	40	23.085
1142	Analyzed	Sample02	Mrgprb1-Mm01701895_s1	Target	40	23.525
1143	Analyzed	Sample03	Mrgprb1-Mm01701895_s1	Target	40	23.665
1144	Analyzed	Sample04	Mrgprb1-Mm01701895_s1	Target	40	23.489	23.441	0.24918
1145	Analyzed	Sample01	Mrgprb2-Mm01956240_s1	Target	33.668	16.753
1146	Analyzed	Sample02	Mrgprb2-Mm01956240_s1	Target	34.033	17.558
1148	Analyzed	Sample04	Mrgprb2-Mm01956240_s1	Target	34.931	18.42
1147	Analyzed	Sample03	Mrgprb2-Mm01956240_s1	Target	35.66	19.325	18.014	1.10779
1150	Analyzed	Sample02	Mrgprb3-Mm01702416_s1	Target	35.987	19.512
1149	Analyzed	Sample01	Mrgprb3-Mm01702416_s1	Target	36.147	19.232
1152	Analyzed	Sample04	Mrgprb3-Mm01702416_s1	Target	36.441	19.93
1151	Analyzed	Sample03	Mrgprb3-Mm01702416_s1	Target	36.951	20.616	19.8225	0.601747
1156	Analyzed	Sample04	Mrgprb4-Mm01701887_g1	Target	36.892	20.381
1154	Analyzed	Sample02	Mrgprb4-Mm01701887_g1	Target	36.924	20.449
1153	Analyzed	Sample01	Mrgprb4-Mm01701887_g1	Target	40	23.085
1155	Analyzed	Sample03	Mrgprb4-Mm01701887_g1	Target	40	23.665	21.895	1.72551
1158	Analyzed	Sample02	Mrgprb5-Mm01702422_s1	Target	34.677	18.202
1160	Analyzed	Sample04	Mrgprb5-Mm01702422_s1	Target	35.948	19.437
1157	Analyzed	Sample01	Mrgprb5-Mm01702422_s1	Target	36.828	19.913
1159	Analyzed	Sample03	Mrgprb5-Mm01702422_s1	Target	40	23.665	20.3042	2.35367
1163	Analyzed	Sample03	Mrgprd-Mm01701850_s1	Target	35.878	19.543
1161	Analyzed	Sample01	Mrgprd-Mm01701850_s1	Target	35.927	19.012
1162	Analyzed	Sample02	Mrgprd-Mm01701850_s1	Target	40	23.525
1164	Analyzed	Sample04	Mrgprd-Mm01701850_s1	Target	40	23.489	21.3923	2.45155
1166	Analyzed	Sample02	Mrgpre-Mm02620836_s1	Target	28.576	12.101
1167	Analyzed	Sample03	Mrgpre-Mm02620836_s1	Target	28.94	12.605
1165	Analyzed	Sample01	Mrgpre-Mm02620836_s1	Target	28.965	12.05
1168	Analyzed	Sample04	Mrgpre-Mm02620836_s1	Target	29.263	12.752	12.377	0.35389
1170	Analyzed	Sample02	Mrgprf-Mm02620618_s1	Target	27.23	10.755
1169	Analyzed	Sample01	Mrgprf-Mm02620618_s1	Target	27.645	10.73
1171	Analyzed	Sample03	Mrgprf-Mm02620618_s1	Target	27.926	11.591
1172	Analyzed	Sample04	Mrgprf-Mm02620618_s1	Target	27.956	11.445	11.1302	0.4518
1174	Analyzed	Sample02	Mrgprg-Mm01701870_s1	Target	32.332	15.857
1173	Analyzed	Sample01	Mrgprg-Mm01701870_s1	Target	33.067	16.152
1175	Analyzed	Sample03	Mrgprg-Mm01701870_s1	Target	35.979	19.644
1176	Analyzed	Sample04	Mrgprg-Mm01701870_s1	Target	40	23.489	18.7855	3.57637
1177	Analyzed	Sample01	Mrgprx2-Mm02621656_s1	Target	40	23.085
1178	Analyzed	Sample02	Mrgprx2-Mm02621656_s1	Target	40	23.525
1179	Analyzed	Sample03	Mrgprx2-Mm02621656_s1	Target	40	23.665
1180	Analyzed	Sample04	Mrgprx2-Mm02621656_s1	Target	40	23.489	23.441	0.24918
1181	Analyzed	Sample01	Mtnr1a-Mm00434999_m1	Target	40	23.085
1182	Analyzed	Sample02	Mtnr1a-Mm00434999_m1	Target	40	23.525
1183	Analyzed	Sample03	Mtnr1a-Mm00434999_m1	Target	40	23.665
1184	Analyzed	Sample04	Mtnr1a-Mm00434999_m1	Target	40	23.489	23.441	0.24918
1185	Analyzed	Sample01	Mtnr1b-Mm00467511_m1	Target	40	23.085
1186	Analyzed	Sample02	Mtnr1b-Mm00467511_m1	Target	40	23.525
1187	Analyzed	Sample03	Mtnr1b-Mm00467511_m1	Target	40	23.665
1188	Analyzed	Sample04	Mtnr1b-Mm00467511_m1	Target	40	23.489	23.441	0.24918
1191	Analyzed	Sample03	N/A-Mm02621666_s1	Target	32.321	15.986
1192	Analyzed	Sample04	N/A-Mm02621666_s1	Target	32.804	16.293
1190	Analyzed	Sample02	N/A-Mm02621666_s1	Target	32.869	16.394
1189	Analyzed	Sample01	N/A-Mm02621666_s1	Target	33.013	16.098	16.1927	0.184639
1193	Analyzed	Sample01	N/A-Mm02621695_s1	Target	32.3	15.385
1194	Analyzed	Sample02	N/A-Mm02621695_s1	Target	32.514	16.039
1196	Analyzed	Sample04	N/A-Mm02621695_s1	Target	32.945	16.434
1195	Analyzed	Sample03	N/A-Mm02621695_s1	Target	33.314	16.979	16.2093	0.671168
1200	Analyzed	Sample04	Nmbr-Mm00435147_m1	Target	33.82	17.309
1198	Analyzed	Sample02	Nmbr-Mm00435147_m1	Target	33.917	17.442
1197	Analyzed	Sample01	Nmbr-Mm00435147_m1	Target	34.622	17.707
1199	Analyzed	Sample03	Nmbr-Mm00435147_m1	Target	34.982	18.647	17.7763	0.603613
1201	Analyzed	Sample01	Nmur1-Mm00515885_m1	Target	34.933	18.018
1202	Analyzed	Sample02	Nmur1-Mm00515885_m1	Target	35.947	19.472
1203	Analyzed	Sample03	Nmur1-Mm00515885_m1	Target	40	23.665
1204	Analyzed	Sample04	Nmur1-Mm00515885_m1	Target	40	23.489	21.161	2.85311
1205	Analyzed	Sample01	Nmur2-Mm00600704_m1	Target	40	23.085
1206	Analyzed	Sample02	Nmur2-Mm00600704_m1	Target	40	23.525
1207	Analyzed	Sample03	Nmur2-Mm00600704_m1	Target	40	23.665
1208	Analyzed	Sample04	Nmur2-Mm00600704_m1	Target	40	23.489	23.441	0.24918
1210	Analyzed	Sample02	Npbwr1-Mm02621088_s1	Target	35.085	18.61
1209	Analyzed	Sample01	Npbwr1-Mm02621088_s1	Target	35.115	18.2
1212	Analyzed	Sample04	Npbwr1-Mm02621088_s1	Target	36.949	20.438
1211	Analyzed	Sample03	Npbwr1-Mm02621088_s1	Target	40	23.665	20.2283	2.48916
1213	Analyzed	Sample01	Npffr1-Mm01176033_m1	Target	40	23.085
1214	Analyzed	Sample02	Npffr1-Mm01176033_m1	Target	40	23.525
1215	Analyzed	Sample03	Npffr1-Mm01176033_m1	Target	40	23.665
1216	Analyzed	Sample04	Npffr1-Mm01176033_m1	Target	40	23.489	23.441	0.24918
1218	Analyzed	Sample02	Npffr2-Mm00500040_m1	Target	34.054	17.579
1219	Analyzed	Sample03	Npffr2-Mm00500040_m1	Target	35.97	19.635
1217	Analyzed	Sample01	Npffr2-Mm00500040_m1	Target	36.934	20.019
1220	Analyzed	Sample04	Npffr2-Mm00500040_m1	Target	36.968	20.457	19.4225	1.27406
1222	Analyzed	Sample02	Npy1r-Mm00650798_g1	Target	28.657	12.182
1221	Analyzed	Sample01	Npy1r-Mm00650798_g1	Target	28.988	12.073
1223	Analyzed	Sample03	Npy1r-Mm00650798_g1	Target	29.944	13.609
1224	Analyzed	Sample04	Npy1r-Mm00650798_g1	Target	29.945	13.434	12.8245	0.809215
1225	Analyzed	Sample01	Npy2r-Mm01956783_s1	Target	31.576	14.661
1226	Analyzed	Sample02	Npy2r-Mm01956783_s1	Target	31.741	15.266
1228	Analyzed	Sample04	Npy2r-Mm01956783_s1	Target	31.921	15.41
1227	Analyzed	Sample03	Npy2r-Mm01956783_s1	Target	31.97	15.635	15.243	0.416656
1230	Analyzed	Sample02	Npy5r-Mm02620267_s1	Target	31.934	15.459
1229	Analyzed	Sample01	Npy5r-Mm02620267_s1	Target	32.305	15.39
1232	Analyzed	Sample04	Npy5r-Mm02620267_s1	Target	33.262	16.751
1231	Analyzed	Sample03	Npy5r-Mm02620267_s1	Target	33.934	17.599	16.2997	1.06867
1234	Analyzed	Sample02	Npy6r-Mm00440546_s1	Target	28.718	12.243
1233	Analyzed	Sample01	Npy6r-Mm00440546_s1	Target	28.887	11.972
1235	Analyzed	Sample03	Npy6r-Mm00440546_s1	Target	29.246	12.911
1236	Analyzed	Sample04	Npy6r-Mm00440546_s1	Target	29.975	13.464	12.6475	0.672316
1237	Analyzed	Sample01	Ntsr1-Mm00444459_m1	Target	40	23.085
1238	Analyzed	Sample02	Ntsr1-Mm00444459_m1	Target	40	23.525
1239	Analyzed	Sample03	Ntsr1-Mm00444459_m1	Target	40	23.665
1240	Analyzed	Sample04	Ntsr1-Mm00444459_m1	Target	40	23.489	23.441	0.24918
1241	Analyzed	Sample01	Ntsr2-Mm00435426_m1	Target	31.506	14.591
1242	Analyzed	Sample02	Ntsr2-Mm00435426_m1	Target	32.895	16.42
1244	Analyzed	Sample04	Ntsr2-Mm00435426_m1	Target	37.113	20.602
1243	Analyzed	Sample03	Ntsr2-Mm00435426_m1	Target	40	23.665	18.8195	4.09447
1245	Analyzed	Sample01	Opn5-Mm00710998_m1	Target	40	23.085
1246	Analyzed	Sample02	Opn5-Mm00710998_m1	Target	40	23.525
1247	Analyzed	Sample03	Opn5-Mm00710998_m1	Target	40	23.665
1248	Analyzed	Sample04	Opn5-Mm00710998_m1	Target	40	23.489	23.441	0.24918
1251	Analyzed	Sample03	Oprd1-Mm00443063_m1	Target	34.575	18.24
1249	Analyzed	Sample01	Oprd1-Mm00443063_m1	Target	36.746	19.831
1252	Analyzed	Sample04	Oprd1-Mm00443063_m1	Target	36.938	20.427
1250	Analyzed	Sample02	Oprd1-Mm00443063_m1	Target	40	23.525	20.5057	2.21442
1253	Analyzed	Sample01	Oprk1-Mm01230885_m1	Target	40	23.085
1254	Analyzed	Sample02	Oprk1-Mm01230885_m1	Target	40	23.525
1255	Analyzed	Sample03	Oprk1-Mm01230885_m1	Target	40	23.665
1256	Analyzed	Sample04	Oprk1-Mm01230885_m1	Target	40	23.489	23.441	0.24918
1257	Analyzed	Sample01	Oprl1-Mm00440563_m1	Target	40	23.085
1258	Analyzed	Sample02	Oprl1-Mm00440563_m1	Target	40	23.525
1259	Analyzed	Sample03	Oprl1-Mm00440563_m1	Target	40	23.665
1260	Analyzed	Sample04	Oprl1-Mm00440563_m1	Target	40	23.489	23.441	0.24918
1261	Analyzed	Sample01	Oprm1-Mm01188089_m1	Target	40	23.085
1262	Analyzed	Sample02	Oprm1-Mm01188089_m1	Target	40	23.525
1263	Analyzed	Sample03	Oprm1-Mm01188089_m1	Target	40	23.665
1264	Analyzed	Sample04	Oprm1-Mm01188089_m1	Target	40	23.489	23.441	0.24918
1267	Analyzed	Sample03	Oxgr1-Mm01960674_s1	Target	26.684	10.349
1266	Analyzed	Sample02	Oxgr1-Mm01960674_s1	Target	26.726	10.251
1268	Analyzed	Sample04	Oxgr1-Mm01960674_s1	Target	26.808	10.297
1265	Analyzed	Sample01	Oxgr1-Mm01960674_s1	Target	26.959	10.044	10.2353	0.133637
1270	Analyzed	Sample02	Oxtr-Mm01182684_m1	Target	32.471	15.996
1269	Analyzed	Sample01	Oxtr-Mm01182684_m1	Target	33.34	16.425
1271	Analyzed	Sample03	Oxtr-Mm01182684_m1	Target	33.949	17.614
1272	Analyzed	Sample04	Oxtr-Mm01182684_m1	Target	35.981	19.47	17.3762	1.55459
1276	Analyzed	Sample04	P2ry1-Mm00435471_m1	Target	30.814	14.303
1274	Analyzed	Sample02	P2ry1-Mm00435471_m1	Target	30.887	14.552
1275	Analyzed	Sample03	P2ry1-Mm00435471_m1	Target	30.926	14.451
1273	Analyzed	Sample01	P2ry1-Mm00435471_m1	Target	31.613	14.698	14.501	0.166447
1280	Analyzed	Sample04	P2ry10-Mm02620706_s1	Target	30.723	13.808
1279	Analyzed	Sample03	P2ry10-Mm02620706_s1	Target	30.867	14.356
1278	Analyzed	Sample02	P2ry10-Mm02620706_s1	Target	30.925	14.45
1277	Analyzed	Sample01	P2ry10-Mm02620706_s1	Target	31.546	15.211	14.4563	0.57734
1281	Analyzed	Sample01	P2ry12-Mm01950543_s1	Target	32.92	16.445
1284	Analyzed	Sample04	P2ry12-Mm01950543_s1	Target	33.121	16.786
1282	Analyzed	Sample02	P2ry12-Mm01950543_s1	Target	33.123	16.208
1283	Analyzed	Sample03	P2ry12-Mm01950543_s1	Target	33.316	16.805	16.561	0.287649
1286	Analyzed	Sample02	P2ry13-Mm01951265_s1	Target	31.493	15.018
1287	Analyzed	Sample03	P2ry13-Mm01951265_s1	Target	31.683	14.768
1285	Analyzed	Sample01	P2ry13-Mm01951265_s1	Target	31.685	15.174
1288	Analyzed	Sample04	P2ry13-Mm01951265_s1	Target	31.956	15.621	15.1452	0.35855
1290	Analyzed	Sample02	P2ry14-Mm02035793_s1	Target	26.94	10.429
1289	Analyzed	Sample01	P2ry14-Mm02035793_s1	Target	27.318	10.843
1292	Analyzed	Sample04	P2ry14-Mm02035793_s1	Target	27.84	11.505
1291	Analyzed	Sample03	P2ry14-Mm02035793_s1	Target	27.905	10.99	10.9418	0.444313
1294	Analyzed	Sample02	P2ry2-Mm02619978_s1	Target	26.671	10.196
1293	Analyzed	Sample01	P2ry2-Mm02619978_s1	Target	26.942	10.027
1295	Analyzed	Sample03	P2ry2-Mm02619978_s1	Target	26.979	10.644
1296	Analyzed	Sample04	P2ry2-Mm02619978_s1	Target	27.486	10.975	10.4605	0.430606
1298	Analyzed	Sample02	P2ry4-Mm00445136_s1	Target	36.96	20.485
1297	Analyzed	Sample01	P2ry4-Mm00445136_s1	Target	40	23.085
1299	Analyzed	Sample03	P2ry4-Mm00445136_s1	Target	40	23.665
1300	Analyzed	Sample04	P2ry4-Mm00445136_s1	Target	40	23.489	22.681	1.484
1303	Analyzed	Sample03	P2ry5-Mm00613058_s1	Target	23.92	7.585
1304	Analyzed	Sample04	P2ry5-Mm00613058_s1	Target	24.278	7.767
1302	Analyzed	Sample02	P2ry5-Mm00613058_s1	Target	24.339	7.864
1301	Analyzed	Sample01	P2ry5-Mm00613058_s1	Target	24.627	7.712	7.732	0.116416
1306	Analyzed	Sample02	P2ry6-Mm02620937_s1	Target	26.661	10.186
1307	Analyzed	Sample03	P2ry6-Mm02620937_s1	Target	26.778	10.443
1305	Analyzed	Sample01	P2ry6-Mm02620937_s1	Target	26.899	9.984
1308	Analyzed	Sample04	P2ry6-Mm02620937_s1	Target	26.951	10.44	10.2632	0.221735
1312	Analyzed	Sample04	Pgk1-Mm00435617_m1	Target	19.581	3.07
1310	Analyzed	Sample02	Pgk1-Mm00435617_m1	Target	19.648	3.173
1311	Analyzed	Sample03	Pgk1-Mm00435617_m1	Target	19.858	3.523
1309	Analyzed	Sample01	Pgk1-Mm00435617_m1	Target	19.932	3.017	3.19575	0.227578
1315	Analyzed	Sample03	Polr2a-Mm00839493_m1	Target	23.445	7.11
1314	Analyzed	Sample02	Polr2a-Mm00839493_m1	Target	23.955	7.48
1316	Analyzed	Sample04	Polr2a-Mm00839493_m1	Target	23.968	7.457
1313	Analyzed	Sample01	Polr2a-Mm00839493_m1	Target	24.094	7.179	7.3065	0.189403
1319	Analyzed	Sample03	Ppia-Mm02342430_g1	Target	18.601	2.266
1318	Analyzed	Sample02	Ppia-Mm02342430_g1	Target	18.741	2.266
1320	Analyzed	Sample04	Ppia-Mm02342430_g1	Target	18.789	2.278
1317	Analyzed	Sample01	Ppia-Mm02342430_g1	Target	18.945	2.03	2.21	0.120133
1322	Analyzed	Sample02	Ppyr1-Mm00435894_s1	Target	32.365	15.89
1321	Analyzed	Sample01	Ppyr1-Mm00435894_s1	Target	32.65	15.735
1323	Analyzed	Sample03	Ppyr1-Mm00435894_s1	Target	33.712	17.377
1324	Analyzed	Sample04	Ppyr1-Mm00435894_s1	Target	33.958	17.447	16.6122	0.926078
1327	Analyzed	Sample03	Prkaca-Mm00660092_m1	Target	22.613	6.278
1328	Analyzed	Sample04	Prkaca-Mm00660092_m1	Target	22.976	6.465
1326	Analyzed	Sample02	Prkaca-Mm00660092_m1	Target	23.062	6.587
1325	Analyzed	Sample01	Prkaca-Mm00660092_m1	Target	23.693	6.778	6.527	0.210116
1331	Analyzed	Sample03	Prkacb-Mm00440840_m1	Target	23.725	7.39
1332	Analyzed	Sample04	Prkacb-Mm00440840_m1	Target	23.932	7.421
1330	Analyzed	Sample02	Prkacb-Mm00440840_m1	Target	23.955	7.48
1329	Analyzed	Sample01	Prkacb-Mm00440840_m1	Target	24.579	7.664	7.48875	0.122652
1335	Analyzed	Sample03	Prlhr-Mm01266991_s1	Target	35.613	19.278
1334	Analyzed	Sample02	Prlhr-Mm01266991_s1	Target	35.975	19.5
1333	Analyzed	Sample01	Prlhr-Mm01266991_s1	Target	40	23.085
1336	Analyzed	Sample04	Prlhr-Mm01266991_s1	Target	40	23.489	21.338	2.25837
1338	Analyzed	Sample02	Prokr1-Mm00517546_m1	Target	31.767	15.292
1337	Analyzed	Sample01	Prokr1-Mm00517546_m1	Target	31.969	15.054
1340	Analyzed	Sample04	Prokr1-Mm00517546_m1	Target	32.924	16.413
1339	Analyzed	Sample03	Prokr1-Mm00517546_m1	Target	33.062	16.727	15.8715	0.822441
1344	Analyzed	Sample04	Prokr2-Mm00769571_m1	Target	35.946	19.435
1341	Analyzed	Sample01	Prokr2-Mm00769571_m1	Target	40	23.085
1342	Analyzed	Sample02	Prokr2-Mm00769571_m1	Target	40	23.525
1343	Analyzed	Sample03	Prokr2-Mm00769571_m1	Target	40	23.665	22.4275	2.01025
1348	Analyzed	Sample04	Ptafr-Mm02621061_m1	Target	30.926	14.415
1347	Analyzed	Sample03	Ptafr-Mm02621061_m1	Target	30.937	14.602
1346	Analyzed	Sample02	Ptafr-Mm02621061_m1	Target	31.253	14.778
1345	Analyzed	Sample01	Ptafr-Mm02621061_m1	Target	31.599	14.684	14.6197	0.154282
1349	Analyzed	Sample01	Ptgdr-Mm00436050_m1	Target	35.995	19.08
1352	Analyzed	Sample04	Ptgdr-Mm00436050_m1	Target	36.852	20.341
1350	Analyzed	Sample02	Ptgdr-Mm00436050_m1	Target	40	23.525
1351	Analyzed	Sample03	Ptgdr-Mm00436050_m1	Target	40	23.665	21.6527	2.30175
1354	Analyzed	Sample02	Ptger1-Mm00443098_g1	Target	25.285	8.81
1355	Analyzed	Sample03	Ptger1-Mm00443098_g1	Target	25.434	9.099
1353	Analyzed	Sample01	Ptger1-Mm00443098_g1	Target	25.502	8.587
1356	Analyzed	Sample04	Ptger1-Mm00443098_g1	Target	25.982	9.471	8.99175	0.382116
1357	Analyzed	Sample01	Ptger2-Mm00436051_m1	Target	30.705	13.79
1358	Analyzed	Sample02	Ptger2-Mm00436051_m1	Target	30.948	14.473
1359	Analyzed	Sample03	Ptger2-Mm00436051_m1	Target	31.324	14.989
1360	Analyzed	Sample04	Ptger2-Mm00436051_m1	Target	31.51	14.999	14.5627	0.570731
1363	Analyzed	Sample03	Ptger3-Mm01316856_m1	Target	22.869	6.534
1362	Analyzed	Sample02	Ptger3-Mm01316856_m1	Target	22.896	6.421
1361	Analyzed	Sample01	Ptger3-Mm01316856_m1	Target	22.94	6.025
1364	Analyzed	Sample04	Ptger3-Mm01316856_m1	Target	23.415	6.904	6.471	0.361881
1366	Analyzed	Sample02	Ptger4-Mm00436053_m1	Target	28.385	11.91
1367	Analyzed	Sample03	Ptger4-Mm00436053_m1	Target	28.491	12.156
1365	Analyzed	Sample01	Ptger4-Mm00436053_m1	Target	28.677	11.762
1368	Analyzed	Sample04	Ptger4-Mm00436053_m1	Target	28.965	12.454	12.0705	0.302938
1370	Analyzed	Sample02	Ptgfr-Mm00436055_m1	Target	24.724	8.249
1372	Analyzed	Sample04	Ptgfr-Mm00436055_m1	Target	24.776	8.265
1371	Analyzed	Sample03	Ptgfr-Mm00436055_m1	Target	24.859	8.524
1369	Analyzed	Sample01	Ptgfr-Mm00436055_m1	Target	24.927	8.012	8.2625	0.209222
1373	Analyzed	Sample01	Ptgir-Mm00801938_m1	Target	31.835	14.92
1374	Analyzed	Sample02	Ptgir-Mm00801938_m1	Target	32.039	15.564
1375	Analyzed	Sample03	Ptgir-Mm00801938_m1	Target	32.251	15.916
1376	Analyzed	Sample04	Ptgir-Mm00801938_m1	Target	32.953	16.442	15.7105	0.638664
1379	Analyzed	Sample03	Pthr1-Mm00441046_m1	Target	20.287	3.952
1380	Analyzed	Sample04	Pthr1-Mm00441046_m1	Target	20.957	4.446
1378	Analyzed	Sample02	Pthr1-Mm00441046_m1	Target	20.971	4.496
1377	Analyzed	Sample01	Pthr1-Mm00441046_m1	Target	21.559	4.644	4.3845	0.300339
1383	Analyzed	Sample03	Pthr2-Mm00653029_m1	Target	34.716	18.381
1381	Analyzed	Sample01	Pthr2-Mm00653029_m1	Target	35.473	18.558
1384	Analyzed	Sample04	Pthr2-Mm00653029_m1	Target	35.94	19.429
1382	Analyzed	Sample02	Pthr2-Mm00653029_m1	Target	36.302	19.827	19.0487	0.692096
1387	Analyzed	Sample03	Ramp1-Mm00489796_m1	Target	28.616	12.281
1386	Analyzed	Sample02	Ramp1-Mm00489796_m1	Target	28.692	12.217
1385	Analyzed	Sample01	Ramp1-Mm00489796_m1	Target	28.81	11.895
1388	Analyzed	Sample04	Ramp1-Mm00489796_m1	Target	28.967	12.456	12.2123	0.234386
1390	Analyzed	Sample02	Ramp2-Mm00490256_g1	Target	24.799	8.324
1389	Analyzed	Sample01	Ramp2-Mm00490256_g1	Target	24.954	8.039
1392	Analyzed	Sample04	Ramp2-Mm00490256_g1	Target	25.385	8.874
1391	Analyzed	Sample03	Ramp2-Mm00490256_g1	Target	25.536	9.201	8.6095	0.52498
1395	Analyzed	Sample03	Ramp3-Mm00840142_m1	Target	24.975	8.64
1396	Analyzed	Sample04	Ramp3-Mm00840142_m1	Target	25.358	8.847
1394	Analyzed	Sample02	Ramp3-Mm00840142_m1	Target	25.524	9.049
1393	Analyzed	Sample01	Ramp3-Mm00840142_m1	Target	25.696	8.781	8.82925	0.170048
1397	Analyzed	Sample01	Rgr-Mm00445304_m1	Target	40	23.085
1398	Analyzed	Sample02	Rgr-Mm00445304_m1	Target	40	23.525
1399	Analyzed	Sample03	Rgr-Mm00445304_m1	Target	40	23.665
1400	Analyzed	Sample04	Rgr-Mm00445304_m1	Target	40	23.489	23.441	0.24918
1403	Analyzed	Sample03	Rho-Mm00520345_m1	Target	31.709	15.374
1404	Analyzed	Sample04	Rho-Mm00520345_m1	Target	31.724	15.213
1402	Analyzed	Sample02	Rho-Mm00520345_m1	Target	31.844	15.369
1401	Analyzed	Sample01	Rho-Mm00520345_m1	Target	32.964	16.049	15.5013	0.372738
1406	Analyzed	Sample02	Rplp2-Mm00782638_s1	Target	31.246	14.771
1408	Analyzed	Sample04	Rplp2-Mm00782638_s1	Target	31.411	14.9
1407	Analyzed	Sample03	Rplp2-Mm00782638_s1	Target	31.954	15.619
1405	Analyzed	Sample01	Rplp2-Mm00782638_s1	Target	32.051	15.136	15.1065	0.373599
1412	Analyzed	Sample04	Rrh-Mm00436404_m1	Target	33.814	17.303
1411	Analyzed	Sample03	Rrh-Mm00436404_m1	Target	37.157	20.822
1409	Analyzed	Sample01	Rrh-Mm00436404_m1	Target	40	23.085
1410	Analyzed	Sample02	Rrh-Mm00436404_m1	Target	40	23.525	21.1837	2.84531
1414	Analyzed	Sample02	Rxfp3-Mm00618735_s1	Target	34.206	17.731
1413	Analyzed	Sample01	Rxfp3-Mm00618735_s1	Target	34.729	17.814
1416	Analyzed	Sample04	Rxfp3-Mm00618735_s1	Target	34.742	18.231
1415	Analyzed	Sample03	Rxfp3-Mm00618735_s1	Target	36.96	20.625	18.6002	1.36745
1419	Analyzed	Sample03	Rxfp4-Mm00731536_s1	Target	33.421	17.086
1418	Analyzed	Sample02	Rxfp4-Mm00731536_s1	Target	33.981	17.506
1420	Analyzed	Sample04	Rxfp4-Mm00731536_s1	Target	34.656	18.145
1417	Analyzed	Sample01	Rxfp4-Mm00731536_s1	Target	34.857	17.942	17.6698	0.471721
1423	Analyzed	Sample03	Sctr-Mm01290790_m1	Target	30.936	14.601
1422	Analyzed	Sample02	Sctr-Mm01290790_m1	Target	31.198	14.723
1424	Analyzed	Sample04	Sctr-Mm01290790_m1	Target	31.383	14.872
1421	Analyzed	Sample01	Sctr-Mm01290790_m1	Target	31.616	14.701	14.7242	0.111897
1426	Analyzed	Sample02	Sfrp1-Mm00489161_m1	Target	22.817	6.342
1427	Analyzed	Sample03	Sfrp1-Mm00489161_m1	Target	22.828	6.493
1428	Analyzed	Sample04	Sfrp1-Mm00489161_m1	Target	22.925	6.414
1425	Analyzed	Sample01	Sfrp1-Mm00489161_m1	Target	22.986	6.071	6.33	0.183348
1431	Analyzed	Sample03	Sfrp2-Mm00485986_m1	Target	27.891	11.556
1432	Analyzed	Sample04	Sfrp2-Mm00485986_m1	Target	28.218	11.707
1430	Analyzed	Sample02	Sfrp2-Mm00485986_m1	Target	28.612	12.137
1429	Analyzed	Sample01	Sfrp2-Mm00485986_m1	Target	28.963	12.048	11.862	0.27561
1435	Analyzed	Sample03	Smo-Mm01162710_m1	Target	24.875	8.54
1436	Analyzed	Sample04	Smo-Mm01162710_m1	Target	24.97	8.459
1434	Analyzed	Sample02	Smo-Mm01162710_m1	Target	24.986	8.511
1433	Analyzed	Sample01	Smo-Mm01162710_m1	Target	25.478	8.563	8.51825	0.0448655
1438	Analyzed	Sample02	Sstr1-Mm00436679_s1	Target	32.736	16.261
1437	Analyzed	Sample01	Sstr1-Mm00436679_s1	Target	32.972	16.057
1440	Analyzed	Sample04	Sstr1-Mm00436679_s1	Target	33.448	16.937
1439	Analyzed	Sample03	Sstr1-Mm00436679_s1	Target	33.514	17.179	16.6085	0.53488
1442	Analyzed	Sample02	Sstr2-Mm00436685_g1	Target	31.866	15.391
1441	Analyzed	Sample01	Sstr2-Mm00436685_g1	Target	32.56	15.645
1443	Analyzed	Sample03	Sstr2-Mm00436685_g1	Target	33.696	17.361
1444	Analyzed	Sample04	Sstr2-Mm00436685_g1	Target	33.957	17.446	16.4608	1.09407
1445	Analyzed	Sample01	Sstr3-Mm00436695_s1	Target	31.258	14.343
1446	Analyzed	Sample02	Sstr3-Mm00436695_s1	Target	32.154	15.679
1447	Analyzed	Sample03	Sstr3-Mm00436695_s1	Target	32.841	16.506
1448	Analyzed	Sample04	Sstr3-Mm00436695_s1	Target	33.971	17.46	15.997	1.32115
1450	Analyzed	Sample02	Sstr4-Mm00436710_s1	Target	30.356	13.881
1449	Analyzed	Sample01	Sstr4-Mm00436710_s1	Target	30.94	14.025
1452	Analyzed	Sample04	Sstr4-Mm00436710_s1	Target	31.159	14.648
1451	Analyzed	Sample03	Sstr4-Mm00436710_s1	Target	31.204	14.869	14.3558	0.47736
1455	Analyzed	Sample03	Sstr5-Mm01307775_s1	Target	35.065	18.73
1454	Analyzed	Sample02	Sstr5-Mm01307775_s1	Target	36.968	20.493
1453	Analyzed	Sample01	Sstr5-Mm01307775_s1	Target	40	23.085
1456	Analyzed	Sample04	Sstr5-Mm01307775_s1	Target	40	23.489	21.4492	2.24685
1460	Analyzed	Sample04	Sucnr1-Mm02620543_s1	Target	22.933	6.422
1459	Analyzed	Sample03	Sucnr1-Mm02620543_s1	Target	23.105	6.77
1458	Analyzed	Sample02	Sucnr1-Mm02620543_s1	Target	24.654	8.179
1457	Analyzed	Sample01	Sucnr1-Mm02620543_s1	Target	24.952	8.037	7.352	0.886337
1464	Analyzed	Sample04	Taar1-Mm00474857_s1	Target	34.401	17.89
1461	Analyzed	Sample01	Taar1-Mm00474857_s1	Target	34.429	17.514
1462	Analyzed	Sample02	Taar1-Mm00474857_s1	Target	35.379	18.904
1463	Analyzed	Sample03	Taar1-Mm00474857_s1	Target	36.957	20.622	18.7325	1.38974
1465	Analyzed	Sample01	Taar9-Mm02345245_s1	Target	36.967	20.052
1466	Analyzed	Sample02	Taar9-Mm02345245_s1	Target	40	23.525
1467	Analyzed	Sample03	Taar9-Mm02345245_s1	Target	40	23.665
1468	Analyzed	Sample04	Taar9-Mm02345245_s1	Target	40	23.489	22.6827	1.75548
1471	Analyzed	Sample03	Tacr1-Mm00436892_m1	Target	33.766	17.431
1469	Analyzed	Sample01	Tacr1-Mm00436892_m1	Target	40	23.085
1470	Analyzed	Sample02	Tacr1-Mm00436892_m1	Target	40	23.525
1472	Analyzed	Sample04	Tacr1-Mm00436892_m1	Target	40	23.489	21.8825	2.97436
1474	Analyzed	Sample02	Tacr2-Mm00436898_m1	Target	33.979	17.504
1475	Analyzed	Sample03	Tacr2-Mm00436898_m1	Target	34.087	17.752
1476	Analyzed	Sample04	Tacr2-Mm00436898_m1	Target	35.963	19.452
1473	Analyzed	Sample01	Tacr2-Mm00436898_m1	Target	40	23.085	19.4483	2.57445
1480	Analyzed	Sample04	Tacr3-Mm00445346_m1	Target	34.607	18.096
1479	Analyzed	Sample03	Tacr3-Mm00445346_m1	Target	35.211	18.876
1477	Analyzed	Sample01	Tacr3-Mm00445346_m1	Target	36.361	19.446
1478	Analyzed	Sample02	Tacr3-Mm00445346_m1	Target	36.927	20.452	19.2175	0.99173
1482	Analyzed	Sample02	Tbp-Mm00446973_m1	Target	25.557	9.082
1484	Analyzed	Sample04	Tbp-Mm00446973_m1	Target	25.604	9.093
1483	Analyzed	Sample03	Tbp-Mm00446973_m1	Target	25.749	9.414
1481	Analyzed	Sample01	Tbp-Mm00446973_m1	Target	25.947	9.032	9.15525	0.174531
1486	Analyzed	Sample02	Tbxa2r-Mm00436917_m1	Target	26.41	9.935
1485	Analyzed	Sample01	Tbxa2r-Mm00436917_m1	Target	26.648	9.733
1487	Analyzed	Sample03	Tbxa2r-Mm00436917_m1	Target	26.678	10.343
1488	Analyzed	Sample04	Tbxa2r-Mm00436917_m1	Target	26.974	10.463	10.1185	0.342229
1491	Analyzed	Sample03	Tfrc-Mm00441941_m1	Target	22.502	6.167
1492	Analyzed	Sample04	Tfrc-Mm00441941_m1	Target	22.863	6.352
1490	Analyzed	Sample02	Tfrc-Mm00441941_m1	Target	23.346	6.871
1489	Analyzed	Sample01	Tfrc-Mm00441941_m1	Target	23.951	7.036	6.6065	0.413264
1495	Analyzed	Sample03	Tm7sf3-Mm01255186_m1	Target	21.979	5.644
1496	Analyzed	Sample04	Tm7sf3-Mm01255186_m1	Target	22.1	5.589
1494	Analyzed	Sample02	Tm7sf3-Mm01255186_m1	Target	22.788	6.313
1493	Analyzed	Sample01	Tm7sf3-Mm01255186_m1	Target	22.967	6.052	5.8995	0.344446
1499	Analyzed	Sample03	Trhr-Mm00443262_m1	Target	32.639	16.304
1500	Analyzed	Sample04	Trhr-Mm00443262_m1	Target	32.813	16.302
1498	Analyzed	Sample02	Trhr-Mm00443262_m1	Target	32.826	16.351
1497	Analyzed	Sample01	Trhr-Mm00443262_m1	Target	33.956	17.041	16.4995	0.361709
1503	Analyzed	Sample03	Tshr-Mm00442027_m1	Target	29.001	12.666
1502	Analyzed	Sample02	Tshr-Mm00442027_m1	Target	29.355	12.88
1504	Analyzed	Sample04	Tshr-Mm00442027_m1	Target	29.635	13.124
1501	Analyzed	Sample01	Tshr-Mm00442027_m1	Target	29.961	13.046	12.929	0.202718
1507	Analyzed	Sample03	Ubc-Mm01201237_m1	Target	19.166	2.831
1508	Analyzed	Sample04	Ubc-Mm01201237_m1	Target	19.641	3.13
1506	Analyzed	Sample02	Ubc-Mm01201237_m1	Target	19.852	3.377
1505	Analyzed	Sample01	Ubc-Mm01201237_m1	Target	19.968	3.053	3.09775	0.225225
1510	Analyzed	Sample02	Vipr1-Mm00449214_m1	Target	29.66	13.185
1511	Analyzed	Sample03	Vipr1-Mm00449214_m1	Target	29.957	13.622
1509	Analyzed	Sample01	Vipr1-Mm00449214_m1	Target	29.977	13.062
1512	Analyzed	Sample04	Vipr1-Mm00449214_m1	Target	30.275	13.764	13.4082	0.337627
1514	Analyzed	Sample02	Vipr2-Mm00437316_m1	Target	32.768	16.293
1515	Analyzed	Sample03	Vipr2-Mm00437316_m1	Target	32.956	16.621
1513	Analyzed	Sample01	Vipr2-Mm00437316_m1	Target	32.961	16.046
1516	Analyzed	Sample04	Vipr2-Mm00437316_m1	Target	33.891	17.38	16.585	0.579973
1519	Analyzed	Sample03	Xcr1-Mm00442206_s1	Target	31.572	15.237
1518	Analyzed	Sample02	Xcr1-Mm00442206_s1	Target	32.002	15.527
1517	Analyzed	Sample01	Xcr1-Mm00442206_s1	Target	32.18	15.265
1520	Analyzed	Sample04	Xcr1-Mm00442206_s1	Target	32.926	16.415	15.611	0.551683
1523	Analyzed	Sample03	Ywhaz-Mm01158417_g1	Target	20.335	4
1524	Analyzed	Sample04	Ywhaz-Mm01158417_g1	Target	20.669	4.158
1522	Analyzed	Sample02	Ywhaz-Mm01158417_g1	Target	21.523	5.048
1521	Analyzed	Sample01	Ywhaz-Mm01158417_g1	Target	21.981	5.066	4.568	0.568368
